# Supplementary material for: How can environmental fecal sampling support Echinococcus multilocularis surveillance in wild carnivores?
Source: Food Waterborne Parasitol. 2026 Jun 27;44:e00352. doi: 10.1016/j.fawpar.2026.e00352 (PMC13351889; doi:10.1016/j.fawpar.2026.e00352)
Supplement: Supplementary material 2 — Additional file 2: Table S1. Results on Echinococcus multilocularis for foxes and raccoon dogs, with geographic coordinates of the sampling sites. Additional file 2: Table S2. Comparison of the results obtained for n = 84 necropsied foxes and raccoon dogs by Sedimentation Counting Technique (SCT) and duplex real-time PCRs on small intestinal swabs (swab) and feces collected from the terminal rectum (feces). Unweighted Kappa values and their 95% confidence intervals (CI) are provided. Additional file 2: Table S3. Environmental fecal samples: Geographic coordinates of the sampling location, detailed sample characteristics, real-time PCR results for species identification and analysis on Echinococcus multilocularis, as well as fox genotyping results. [file mmc2.xlsx]

## Sheet: Additional file 2 Table S1
Sample_ID	Sampling_data	X_coordinate	Y_coordinate	Species	Echinococcus	Swab_Duplex-PCR-IC-2	Swab_Duplex-PCR-E_multilocularis	Swab_E_multilocularis_result	Swab_IC2_Validity	Faeces_Duplex-PCR-IC-2	Faeces_Duplex-PCR-E_multilocularis	Faeces_E_multilocularis_result	Faeces_IC2_Validity	SedimantaionCountingTechnique_result	SedimantaionCountingTechnique_details
2023BVD08591	2023-11-17	13.2331	54.513	Fox	Negative	31.82	N/A	negative	valid	30.26	N/A	negative	valid	negative	negativ
2023BVD08592	2023-11-18	13.215	54.5121	Fox	Negative	31.36	N/A	negative	valid	30.64	N/A	negative	valid	negative	negativ
2023BVD08694	2023-11-21	13.2087	54.5138	Fox	Positive	31.25	28.59	positive	valid	30.51	35.32	positive	valid	negative	negativ
2023BVD08695	2023-11-22	13.2088	54.5102	Fox	Negative	30.93	N/A	negative	valid	30.21	N/A	negative	valid	negative	negativ
2023BVD08696	2023-11-26	13.2005	54.5111	Fox	Positive	31.97	N/A	negative	valid	30.13	36.14	positive	valid	positive	++positive
2024BVD00125	2023-12-10	13.2041	54.5122	Fox	Negative	30.98	N/A	negative	valid	30.21	N/A	negative	valid	negative	negativ
2024BVD00148	2024-01-20	13.205	54.5204	Fox	Positive	29.86	32.32	positive	valid	30.36	35.13	positive	valid	negative	negativ
2024BVD02912	2024-01-19	13.1984	54.514	Fox	Negative	29.47	N/A	negative	valid	29.86	N/A	negative	valid	negative	negativ
2024BVD02919	2024-01-29	13.2057	54.5078	Fox	Negative	29.78	N/A	negative	valid	29.93	N/A	negative	valid	negative	negativ
2024BVD03134	2024-01-27	13.2306	54.5137	Fox	Positive	29.93	30.27	positive	valid	NA	NA	NA	NA	positive	+positive
2024BVD03142	2024-01-29	13.2215	54.5376	Fox	Positive	30.09	25.81	positive	valid	29.59	29.76	positive	valid	positive	+++positive
2024BVD03145	2024-02-11	13.1977	54.5155	Fox	Negative	31.74	N/A	negative	valid	NA	NA	NA	NA	negative	negativ
2024BVD03208	2024-02-14	13.2467	54.5149	Fox	Negative	31.34	N/A	negative	valid	29.75	N/A	negative	valid	negative	negativ
2024BVD03227	2024-02-11	13.2221	54.5363	Fox	Negative	31.34	36.04	positive	valid	29.66	N/A	negative	valid	negative	negativ
2024BVD03228	2024-02-09	13.1988	54.5097	Fox	Negative	30.86	N/A	negative	valid	29.18	N/A	negative	valid	negative	negativ
2024BVD03229	2024-02-14	13.2489	54.5127	Fox	Negative	31	N/A	negative	valid	29.41	N/A	negative	valid	negative	negativ
2024BVD03232	2024-03-02	13.1954	54.5172	Fox	Negative	31.18	N/A	negative	valid	29.46	N/A	negative	valid	negative	negativ
2024BVD03234	2024-03-02	13.2305	54.5221	Fox	Positive	30.95	35.31	positive	valid	29.54	28.37	positive	valid	negative	negativ
2024BVD04010	2024-02-27	13.213	54.5359	Fox	Positive	30.66	35.29	positive	valid	29.89	28.67	positive	valid	positive	++positive
2024BVD04011	2024-02-29	13.2057	54.52	Fox	Positive	31.21	26.92	positive	valid	30.05	21.64	positive	valid	positive	++++positive
2024BVD04013	2024-02-27	13.2352	54.5196	Fox	Negative	30.75	N/A	negative	valid	29.37	N/A	negative	valid	negative	negativ
2024BVD04018	2024-03-03	13.1895	54.5144	Fox	Positive	31.12	27.34	positive	valid	30.24	31.53	positive	valid	positive	++positive
2024BVD12549	2024-07-30	13.2053	54.5426	Fox	Positive	31.66	33.34	positive	valid	32.5	30.89	positive	valid	positive	+positive
2024BVD12658	2024-06-30	13.2323	54.514	Fox	Negative	32.11	N/A	negative	valid	36.07	33.67	positive	valid	negative	negativ
2024BVD12661	2024-06-30	13.196	54.5335	Fox	Positive	31.79	33.08	positive	valid	33.33	30.36	positive	valid	negative	negativ
2024BVD12668	2024-08-17	13.1784	54.5152	Fox	Positive	31.88	29.49	positive	valid	31.98	29.25	positive	valid	positive	+++positive
2024BVD12670	2024-08-11	13.2249	54.5489	Raccoondog	Negative	31.47	N/A	negative	valid	32.33	N/A	negative	valid	negative	negativ
2024BVD12673	2024-08-20	13.2062	54.5264	Fox	Positive	31.57	35.17	positive	valid	32	29.83	positive	valid	positive	++positive
2024BVD12679	2024-08-02	13.2121	54.5199	Fox	Negative	32.09	N/A	negative	valid	36.19	N/A	negative	valid	negative	negativ
2024BVD12680	2024-07-24	13.1809	54.5098	Fox	Negative	31.51	N/A	negative	valid	31.89	N/A	negative	valid	negative	negativ
2024BVD12681	2024-07-14	13.1709	54.5088	Fox	Positive	31.86	34.71	positive	valid	N/A	35.56	positive	valid	positive	+positive
2024BVD12684	2024-08-10	13.1737	54.5094	Fox	Negative	31.25	N/A	negative	valid	38.22	36.49	positive	valid	negative	negativ
2024BVD12697	2024-08-30	13.2041	54.5089	Raccoondog	Negative	31.53	N/A	negative	valid	32.18	N/A	negative	valid	negative	negativ
2024BVD12699	2024-08-31	13.2043	54.5146	Fox	Positive	31.23	29.02	positive	valid	31.3	28.42	positive	valid	positive	++positive
2024BVD12701	2024-09-01	13.2049	54.5414	Raccoondog	Negative	31.14	N/A	negative	valid	31.4	N/A	negative	valid	negative	negativ
2024BVD15068	2024-09-02	13.2074	54.5478	Raccoondog	Positive	31.51	32.91	positive	valid	31.49	29.37	positive	valid	negative	negativ
2024BVD15070	2024-08-30	13.2031	54.5087	Raccoondog	Negative	32.08	N/A	negative	valid	31.84	N/A	negative	valid	negative	negativ
2024BVD15085	2024-08-31	13.2378	54.5416	Fox	Negative	31.34	N/A	negative	valid	33.12	N/A	negative	valid	negative	negativ
2024BVD15089	2024-08-31	13.2045	54.5147	Raccoondog	Negative	31.86	N/A	negative	valid	34.72	N/A	negative	valid	negative	negativ
2024BVD15096	2024-09-06	13.2242	54.5117	Raccoondog	Negative	33.09	N/A	negative	valid	31.51	N/A	negative	valid	negative	negativ
2024BVD15097	2024-09-01	13.2054	54.5305	Raccoondog	Negative	32.55	N/A	negative	valid	31.35	N/A	negative	valid	negative	negativ
2024BVD15103	2024-09-25	13.2026	54.5199	Fox	Positive	33.52	29.8	positive	valid	31.67	31.16	positive	valid	positive	++positive
2024BVD16175	2024-09-20	13.206	54.5492	Raccoondog	Negative	32.18	N/A	negative	valid	NA	NA	NA	NA	negative	negativ
2024BVD16176	2024-09-25	13.2056	54.5377	Fox	Negative	33.15	N/A	negative	valid	30.99	N/A	negative	valid	negative	negativ
2024BVD16178	2024-09-20	13.2059	54.549	Raccoondog	Negative	33.23	N/A	negative	valid	31.25	N/A	negative	valid	negative	negativ
2024BVD16179	2024-09-12	13.2066	54.5403	Raccoondog	Negative	32.38	N/A	negative	valid	35.57	N/A	negative	valid	negative	negativ
2024BVD16182	2024-09-11	13.197	54.5112	Raccoondog	Negative	32.15	N/A	negative	valid	35.44	N/A	negative	valid	negative	negativ
2024BVD16183	2024-09-12	13.1944	54.5337	Raccoondog	Negative	32.23	N/A	negative	valid	32.11	N/A	negative	valid	negative	negativ
2024BVD16190	2024-09-09	13.1952	54.5346	Fox	Negative	33.21	N/A	negative	valid	31.06	N/A	negative	valid	negative	negativ
2024BVD16193	2024-09-09	13.2052	54.5443	Raccoondog	Negative	34.16	N/A	negative	valid	32.31	N/A	negative	valid	negative	negativ
2024BVD16199	2024-09-10	13.2022	54.5153	Raccoondog	Positive	38.44	25.26	positive	valid	33.49	29.65	positive	valid	positive	+++positive
2024BVD16201	2024-09-26	13.1945	54.5343	Raccoondog	Negative	32.45	N/A	negative	valid	31.04	43.26	negative	valid	negative	negativ
2024BVD16204	2024-09-26	13.2386	54.5136	Fox	Negative	32.67	N/A	negative	valid	31.56	N/A	negative	valid	negative	negativ
2024BVD16207	2024-09-26	13.244	54.5179	Fox	Negative	34.03	N/A	negative	valid	42.82	N/A	negative	valid	negative	negativ
2024BVD16208	2024-09-12	13.2069	54.5469	Fox	Positive	36.39	24.72	positive	valid	32.69	22.04	positive	valid	positive	++++positive
2024BVD16212	2024-09-10	13.187	54.5152	Fox	Positive	36.65	24.67	positive	valid	33.39	23.94	positive	valid	positive	+++positive
2024BVD16214	2024-09-12	13.2059	54.5389	Raccoondog	Negative	33.06	N/A	negative	valid	30.89	29.95	positive	valid	negative	negativ
2024BVD16216	2024-09-10	13.1779	54.5072	Raccoondog	Negative	32.26	N/A	negative	valid	41.63	N/A	negative	valid	negative	negativ
2024BVD16395	2024-10-02	13.2214	54.5444	Fox	Negative	35.75	N/A	negative	valid	34.39	N/A	negative	valid	negative	negativ
2024BVD16402	2024-10-17	13.2079	54.521	Fox	Positive	33.74	26.47	positive	valid	31.3	N/A	negative	valid	positive	++positive
2024BVD16405	2024-10-12	13.2445	54.518	Fox	Negative	32.62	N/A	negative	valid	31.39	N/A	negative	valid	negative	negativ
2024BVD16407	2024-10-12	13.2431	54.5179	Fox	Negative	32.98	N/A	negative	valid	32.25	N/A	negative	valid	negative	negativ
2024BVD16425	2024-10-21	13.2301	54.5127	Fox	Negative	32.22	N/A	negative	valid	31.33	N/A	negative	valid	negative	negativ
2024BVD16431	2024-10-17	13.1793	54.5067	Raccoondog	Negative	32.28	N/A	negative	valid	31.59	N/A	negative	valid	negative	negativ
2024BVD16988	2024-10-27	13.2107	54.5497	Fox	Negative	32.29	N/A	negative	valid	32.03	N/A	negative	valid	negative	negativ
2024BVD16989	2024-11-09	13.2277	54.5219	Fox	Negative	32.59	N/A	negative	valid	33.33	N/A	negative	valid	negative	negativ
2024BVD16992	2024-11-01	13.2151	54.5317	Raccoondog	Negative	34.68	N/A	negative	valid	36.04	N/A	negative	valid	negative	negativ
2024BVD16994	2024-10-27	13.2053	54.5472	Raccoondog	Negative	32.76	N/A	negative	valid	34.48	N/A	negative	valid	negative	negativ
2024BVD17008	2024-10-27	13.2052	54.5475	Raccoondog	Positive	36.12	27.41	positive	valid	41.9	28.95	positive	valid	positive	++positive
2024BVD17310	2024-10-27	13.2057	54.5492	Raccoondog	Positive	36.66	24.77	positive	valid	34.88	N/A	negative	valid	positive	+positive
2024BVD17823	2025-01-04	13.2356	54.5232	Fox	Negative	33.07	N/A	negative	valid	38.24	N/A	negative	valid	negative	negativ
2025BVD00300	2025-01-04	13.2356	54.525	Fox	Negative	32.83	N/A	negative	valid	32.76	N/A	negative	valid	negative	negativ
2025BVD00312	2025-01-03	13.2129	54.5185	Fox	Negative	31.17	N/A	negative	valid	31.56	N/A	negative	valid	negative	negativ
2025BVD00318	2024-12-30	13.2296	54.5126	Raccoondog	Negative	43.31	N/A	negative	valid	31.89	N/A	negative	valid	negative	negativ
2025BVD00322	2025-01-05	13.2275	54.5217	Fox	Positive	33.58	27.71	positive	valid	30.88	31.99	positive	valid	positive	++positive
2025BVD00324	2024-12-21	13.2249	54.5155	Fox	Positive	32.6	30.78	positive	valid	31.3	N/A	negative	valid	positive	+positive
2025BVD00328	2025-01-12	13.2142	54.5383	Fox	Negative	32.19	N/A	negative	valid	30.75	N/A	negative	valid	negative	negativ
2025BVD00329	2025-01-12	13.2435	54.5373	Fox	Negative	32.02	N/A	negative	valid	30.92	N/A	negative	valid	negative	negativ
2025BVD00847	2025-01-25	13.2222	54.5352	Raccoondog	Negative	34.12	N/A	negative	valid	38.09	N/A	negative	valid	negative	negativ
2025BVD00848	2025-01-18	13.2245	54.516	Fox	Negative	32.74	N/A	negative	valid	31.17	N/A	negative	valid	negative	negativ
2025BVD00851	2025-01-17	13.2307	54.5138	Fox	Positive	32.35	33.32	positive	valid	34.49	36.3	positive	valid	positive	+++positive
2025BVD00855	2025-01-17	13.2076	54.5205	Fox	Negative	31.83	N/A	negative	valid	31.68	N/A	negative	valid	negative	negativ
2025BVD00856	2025-01-12	13.2435	54.5373	Fox	Negative	31.83	N/A	negative	valid	31.34	N/A	negative	valid	negative	negativ
2025BVD03758	2025-03-19	13.2254	54.5141	Raccoondog	Negative	34.66	N/A	negative	valid	31.92	N/A	negative	valid	negative	negativ

## Sheet: Legend Table S1
Additional file 1: Table S1. Results on Echinococcus multilocularis for foxes and raccoon dogs with geographic coordinates of the sampling sites.
Parameter	Explanation
Sample_ID	Sample ID
Sampling_data	Sampling date
X_coordinate	X coordinate of sampling
Y_coordinate	Y coordinate of sampling
Species	Animal species (fox, raccoon dog)
Echinococcus	Combined necropsy result in sedimenrtation counting technique, on swabs, or by faeces drom the Ampulla recti
Swab_Duplex-PCR-IC-2	Ct values for IC2 in swabs
Swab_Duplex-PCR-E_multilocularis	Ct values for E. multilocularis in swabs
Swab_E_multilocularis_result	E. multilocularis result for swabs
Swab_IC2_Validity	Validity of E. multilocularis PCR on swabs
Faeces_Duplex-PCR-IC-2	Ct values for IC2 in rectal faeces
Faeces_Duplex-PCR-E_multilocularis	Ct values for E. multilocularis in rectal faeces
Faeces_E_multilocularis_result	E. multilocularis result for rectal faeces
Faeces_IC2_Validity	Validity of E. multilocularis PCR onrectal faeces
SedimantaionCountingTechnique_result	Sedimentation Counting technique result
SedimantaionCountingTechnique_details	Sedimentation Counting technique semiquantitative result
N/A	No amplification
NA	Not analysed

## Sheet: Additional file 2 Table S2
Table S2: Comparison of the results obtained for n=84 necropsied foxes and raccoon dogs by Sedimentation Counting Technique (SCT) and duplex real-time PCRs on small intestinal swabs (swab) and feces collected from the terminal rectum (feces). Unweighted Kappa values and their 95% confidence intervals (CI) are provided.
Comparison 1:		Swab, duplex real-time PCR positive	Swab, duplex real-time PCR negative	No Sample*
Kappa = 0.79, 95% CI 0.65-0.94
	SCT positive	20	1	0
	SCT negative	6	57	0
Comparison 2:		Feces, duplex real-time PCR positive	Feces, duplex real-time PCR negative	No Sample
Kappa = 0.66, 95% CI 0.48-0.85
	SCT positive	17	1	1
	SCT negative	8	53	2
Comparison 3:		Feces, duplex real-time PCR positive	Feces, duplex real-time PCR negative	No Sample
Kappa = 0.77, 95% CI 0.62-0.92
	Swab, duplex real-time PCR positive	21	4	1
	Swab, duplex real-time PCR negative	4	52	2
* For three animals (two foxes and one racoon dog) no feces were obtained from the terminal rectum

## Sheet: Additional file 2 Table S3
Sample_ID	Sampling_date	X_coord	Y_coord	Unformed	Freshness	Consistency	Content	Color	ID_DNA	Triplex-I_Fox	Triplex-I_RaccoonDog	Triplex-I_Em	Triplex-I Em_I_Result	Duplex_Em	Duplex Em_II_Result	Duplex_IC2	Final_Em	Triplex-II_Dog	Triplex-II_Cat	Triplex-II_Raccoon	Species	AHT121_ FAM-1	AHT121_ FAM-2	AHT137_ FAM-1	AHT137_ FAM-2	INU055_ FAM-1	INU055_ FAM-2	ANTh171 -1	ANTh171 -2	REN169018_HEX-1	REN169018_HEX-2	FH2848_HEX-1	FH2848_HEX-2	CPH11_ ATTO550-1	CPH11_ ATTO550-2	CH4.140_ ATTO550-1	CH4.140_ ATTO550-2	K9-AMELO-1	K9-AMELO-2	Sex
1	2025-03-19	13.2143	54.5268	well_formed	not_fresh	compact	hairs	brown	DNA25/856	28.23	N/A	N/A	negative	N/A	negative	30.72	negative	N/A	N/A	N/A	Fox-Faeces	NA	NA	NA	NA	NA	NA	NA	NA	NA	NA	NA	NA	NA	NA	NA	NA	NA	NA	NA
2	2025-03-19	13.2139	54.5255	well_formed	not_fresh	compact	unknown	brown	DNA25/857	27.91	N/A	N/A	negative	N/A	negative	31.36	negative	N/A	N/A	N/A	Fox-Faeces	NA	NA	NA	NA	NA	NA	NA	NA	NA	NA	NA	NA	NA	NA	NA	NA	NA	NA	NA
3	2025-03-19	13.21	54.5241	well_formed	not_fresh	compact	hairs	brown	DNA25/858	N/A	N/A	N/A	negative	N/A	negative	30.5	negative	N/A	N/A	N/A	Unknown	NA	NA	NA	NA	NA	NA	NA	NA	NA	NA	NA	NA	NA	NA	NA	NA	NA	NA	NA
4	2025-03-19	13.21	54.5241	well_formed	not_fresh	compact	hairs	brown	DNA25/859	N/A	N/A	N/A	negative	N/A	negative	30.56	negative	N/A	N/A	N/A	Unknown	NA	NA	NA	NA	NA	NA	NA	NA	NA	NA	NA	NA	NA	NA	NA	NA	NA	NA	NA
5	2025-03-19	13.2099	54.5245	well_formed	not_fresh	compact	hairs	brown	DNA25/860	N/A	N/A	N/A	negative	N/A	negative	32.06	negative	30.49	N/A	N/A	Dog-Faeces	NA	NA	NA	NA	NA	NA	NA	NA	NA	NA	NA	NA	NA	NA	NA	NA	NA	NA	NA
6	2025-03-19	13.21	54.5253	well_formed	not_fresh	compact	hairs	brown	DNA25/861	29.51	N/A	N/A	negative	N/A	negative	31.95	negative	N/A	38.31	N/A	Fox-Faeces	NA	NA	NA	NA	NA	NA	NA	NA	NA	NA	NA	NA	NA	NA	NA	NA	NA	NA	NA
7	2025-03-19	13.2054	54.5255	unformed	not_fresh	compact	feathers	black	DNA25/862	N/A	N/A	N/A	negative	N/A	negative	30.94	negative	N/A	N/A	N/A	Unknown	NA	NA	NA	NA	NA	NA	NA	NA	NA	NA	NA	NA	NA	NA	NA	NA	NA	NA	NA
8	2025-03-19	13.2055	54.5254	well_formed	fresh	compact	unknown	brown	DNA25/863	29.5	N/A	N/A	negative	N/A	negative	30.9	negative	N/A	N/A	N/A	Fox-Faeces	NA	NA	NA	NA	NA	NA	NA	NA	NA	NA	NA	NA	NA	NA	NA	NA	NA	NA	NA
9	2025-03-19	13.2039	54.521	well_formed	not_fresh	compact	hairs	black-brown	DNA25/865	19.73	N/A	N/A	negative	N/A	negative	30.34	negative	N/A	N/A	N/A	Fox-Faeces	85	101	140	144	NA	NA	152	152	178	178	235	235	NA	NA	153	157	202	220	Male
10	2025-03-19	13.2039	54.5208	well_formed	not_fresh	compact	hairs	black-brown	DNA25/866	28.85	N/A	N/A	negative	N/A	negative	30.55	negative	N/A	N/A	N/A	Fox-Faeces	NA	NA	NA	NA	NA	NA	NA	NA	NA	NA	NA	NA	NA	NA	NA	NA	NA	NA	NA
11	2025-03-19	13.2039	54.5205	well_formed	not_fresh	compact	hairs	brown	DNA25/867	28.17	N/A	N/A	negative	N/A	negative	31.14	negative	N/A	N/A	N/A	Fox-Faeces	NA	NA	NA	NA	NA	NA	NA	NA	NA	NA	NA	NA	NA	NA	NA	NA	NA	NA	NA
12	2025-03-19	13.2045	54.5179	well_formed	fresh	compact	hairs	brown	DNA25/868	25.06	N/A	N/A	negative	N/A	negative	30.43	negative	N/A	N/A	N/A	Fox-Faeces	105	105	NA	NA	NA	NA	152	152	NA	NA	NA	NA	NA	NA	153	153	NA	NA	NA
13	2025-03-19	13.2043	54.5179	well_formed	fresh	compact	unknown	brown	DNA25/869	27.88	N/A	N/A	negative	N/A	negative	30.82	negative	N/A	N/A	N/A	Fox-Faeces	NA	NA	NA	NA	NA	NA	NA	NA	NA	NA	NA	NA	NA	NA	NA	NA	NA	NA	NA
14	2025-03-19	13.2013	54.516	unformed	not_fresh	compact	unknown	brown	DNA25/870	29.18	N/A	N/A	negative	N/A	negative	31.32	negative	N/A	N/A	N/A	Fox-Faeces	NA	NA	NA	NA	NA	NA	NA	NA	NA	NA	NA	NA	NA	NA	NA	NA	NA	NA	NA
15	2025-03-19	13.1982	54.5156	well_formed	not_fresh	compact	hairs	white	DNA25/871	N/A	N/A	N/A	negative	N/A	negative	30.42	negative	N/A	N/A	N/A	Unknown	NA	NA	NA	NA	NA	NA	NA	NA	NA	NA	NA	NA	NA	NA	NA	NA	NA	NA	NA
16	2025-03-19	13.1854	54.5154	well_formed	fresh	compact	unknown	black-brown	DNA25/872	N/A	N/A	N/A	negative	N/A	negative	31.02	negative	N/A	N/A	N/A	Unknown	NA	NA	NA	NA	NA	NA	NA	NA	NA	NA	NA	NA	NA	NA	NA	NA	NA	NA	NA
17	2025-03-19	13.1856	54.5072	unformed	fresh	compact	unknown	black	DNA25/874	N/A	N/A	N/A	negative	N/A	negative	30.29	negative	N/A	N/A	N/A	Unknown	NA	NA	NA	NA	NA	NA	NA	NA	NA	NA	NA	NA	NA	NA	NA	NA	NA	NA	NA
18	2025-03-19	13.182	54.5069	unformed	not_fresh	compact	unknown	red	DNA25/875	N/A	N/A	N/A	negative	N/A	negative	33.16	negative	N/A	N/A	N/A	Unknown	NA	NA	NA	NA	NA	NA	NA	NA	NA	NA	NA	NA	NA	NA	NA	NA	NA	NA	NA
19	2025-03-19	13.1806	54.5068	well_formed	not_fresh	compact	feathers	white	DNA25/876	N/A	N/A	N/A	negative	N/A	negative	30.24	negative	N/A	N/A	N/A	Unknown	NA	NA	NA	NA	NA	NA	NA	NA	NA	NA	NA	NA	NA	NA	NA	NA	NA	NA	NA
20	2025-03-19	13.1775	54.5095	well_formed	not_fresh	compact	unknown	black	DNA25/877	N/A	N/A	N/A	negative	N/A	negative	32.59	negative	27.3	N/A	N/A	Dog-Faeces	NA	NA	NA	NA	NA	NA	NA	NA	NA	NA	NA	NA	NA	NA	NA	NA	NA	NA	NA
21	2025-03-19	13.1862	54.522	well_formed	not_fresh	compact	unknown	brown	DNA25/878	N/A	N/A	N/A	negative	N/A	negative	30.73	negative	N/A	N/A	N/A	Unknown	NA	NA	NA	NA	NA	NA	NA	NA	NA	NA	NA	NA	NA	NA	NA	NA	NA	NA	NA
22	2025-03-19	13.1893	54.5228	well_formed	not_fresh	disintegrated	hairs	white	DNA25/879	27.83	N/A	32.11	positive	32.12	positive	30.85	positive	N/A	N/A	N/A	Fox-Faeces	NA	NA	NA	NA	NA	NA	NA	NA	NA	NA	NA	NA	NA	NA	NA	NA	NA	NA	NA
24	2025-02-12	13.2149	54.5378	NA	NA	NA	NA	NA	DNA25/505	N/A	N/A	N/A	negative	N/A	negative	32.61	negative	N/A	N/A	N/A	Unknown	NA	NA	NA	NA	NA	NA	NA	NA	NA	NA	NA	NA	NA	NA	NA	NA	NA	NA	NA
25	2025-02-12	13.2144	54.5383	NA	NA	NA	NA	NA	DNA25/506	29.28	N/A	N/A	negative	N/A	negative	33.81	negative	N/A	N/A	N/A	Fox-Faeces	NA	NA	NA	NA	NA	NA	NA	NA	NA	NA	NA	NA	NA	NA	NA	NA	NA	NA	NA
26	2025-02-12	13.2142	54.5395	NA	NA	NA	NA	NA	DNA25/507	N/A	N/A	N/A	negative	N/A	negative	32.76	negative	N/A	N/A	N/A	Unknown	NA	NA	NA	NA	NA	NA	NA	NA	NA	NA	NA	NA	NA	NA	NA	NA	NA	NA	NA
27	2025-02-12	13.2138	54.54	NA	NA	NA	NA	NA	DNA25/508	N/A	N/A	N/A	negative	N/A	negative	32.85	negative	N/A	N/A	N/A	Unknown	NA	NA	NA	NA	NA	NA	NA	NA	NA	NA	NA	NA	NA	NA	NA	NA	NA	NA	NA
28	2025-02-12	13.2137	54.5402	NA	NA	NA	NA	NA	DNA25/509	N/A	N/A	N/A	negative	N/A	negative	32.74	negative	N/A	N/A	N/A	Unknown	NA	NA	NA	NA	NA	NA	NA	NA	NA	NA	NA	NA	NA	NA	NA	NA	NA	NA	NA
29	2025-02-12	13.2125	54.5408	NA	NA	NA	NA	NA	DNA25/510	32.38	37.21	N/A	negative	N/A	negative	34.67	negative	N/A	N/A	N/A	Fox-Faeces	NA	NA	NA	NA	NA	NA	NA	NA	NA	NA	NA	NA	NA	NA	NA	NA	NA	NA	NA
30	2025-02-12	13.2125	54.5396	NA	NA	NA	NA	NA	DNA25/511	27.17	N/A	N/A	negative	N/A	negative	34.39	negative	N/A	N/A	N/A	Fox-Faeces	95	95	140	140	NA	NA	152	152	178	178	NA	NA	120	120	153	153	204	218	Male
31	2025-02-12	13.2254	54.547	NA	NA	NA	NA	NA	DNA25/512	29.14	N/A	N/A	negative	N/A	negative	33.22	negative	N/A	N/A	N/A	Fox-Faeces	NA	NA	NA	NA	NA	NA	NA	NA	NA	NA	NA	NA	NA	NA	NA	NA	NA	NA	NA
32	2025-02-12	13.2252	54.5471	NA	NA	NA	NA	NA	DNA25/514	28.5	N/A	N/A	negative	N/A	negative	32.71	negative	N/A	N/A	N/A	Fox-Faeces	NA	NA	NA	NA	NA	NA	NA	NA	NA	NA	NA	NA	NA	NA	NA	NA	NA	NA	NA
33	2025-02-12	13.2252	54.5472	NA	NA	NA	NA	NA	DNA25/515	N/A	N/A	N/A	negative	N/A	negative	32.04	negative	N/A	N/A	N/A	Unknown	NA	NA	NA	NA	NA	NA	NA	NA	NA	NA	NA	NA	NA	NA	NA	NA	NA	NA	NA
34	2025-02-12	13.2253	54.5471	NA	NA	NA	NA	NA	DNA25/516	N/A	N/A	N/A	negative	N/A	negative	32.18	negative	N/A	N/A	N/A	Unknown	NA	NA	NA	NA	NA	NA	NA	NA	NA	NA	NA	NA	NA	NA	NA	NA	NA	NA	NA
35	2025-02-12	13.2229	54.547	NA	NA	NA	NA	NA	DNA25/517	N/A	N/A	N/A	negative	N/A	negative	32.23	negative	N/A	N/A	N/A	Unknown	NA	NA	NA	NA	NA	NA	NA	NA	NA	NA	NA	NA	NA	NA	NA	NA	NA	NA	NA
36	2025-02-12	13.2242	54.5485	NA	NA	NA	NA	NA	DNA25/518	26.05	N/A	N/A	negative	N/A	negative	32.3	negative	N/A	N/A	N/A	Fox-Faeces	101	101	132	132	203	203	152	152	180	184	NA	NA	120	120	145	153	218	218	Female
37	2025-02-12	13.225	54.5485	NA	NA	NA	NA	NA	DNA25/519	32.02	N/A	N/A	negative	N/A	negative	32.62	negative	N/A	N/A	N/A	Fox-Faeces	NA	NA	NA	NA	NA	NA	NA	NA	NA	NA	NA	NA	NA	NA	NA	NA	NA	NA	NA
38	2025-02-27	13.2442	54.5119	NA	NA	NA	NA	NA	DNA25/520	39.59	N/A	N/A	negative	N/A	negative	32.46	negative	N/A	N/A	N/A	Unknown	NA	NA	NA	NA	NA	NA	NA	NA	NA	NA	NA	NA	NA	NA	NA	NA	NA	NA	NA
39	2025-02-27	13.2437	54.512	NA	NA	NA	NA	NA	DNA25/521	31.61	N/A	N/A	negative	N/A	negative	32.14	negative	N/A	N/A	N/A	Fox-Faeces	NA	NA	NA	NA	NA	NA	NA	NA	NA	NA	NA	NA	NA	NA	NA	NA	NA	NA	NA
40	2025-02-27	13.2408	54.5115	NA	NA	NA	NA	NA	DNA25/523	38.63	N/A	N/A	negative	N/A	negative	31.97	negative	N/A	N/A	N/A	Unknown	NA	NA	NA	NA	NA	NA	NA	NA	NA	NA	NA	NA	NA	NA	NA	NA	NA	NA	NA
41	2025-02-27	13.2399	54.5112	NA	NA	NA	NA	NA	DNA25/524	40.41	N/A	N/A	negative	N/A	negative	32.98	negative	N/A	N/A	N/A	Unknown	NA	NA	NA	NA	NA	NA	NA	NA	NA	NA	NA	NA	NA	NA	NA	NA	NA	NA	NA
42	2025-02-27	13.2339	54.512	NA	NA	NA	NA	NA	DNA25/525	31.53	N/A	N/A	negative	N/A	negative	32.96	negative	N/A	N/A	N/A	Fox-Faeces	NA	NA	NA	NA	NA	NA	NA	NA	NA	NA	NA	NA	NA	NA	NA	NA	NA	NA	NA
43	2025-02-27	13.2328	54.512	well_formed	not_fresh	disintegrated	unknown	brown	DNA25/526	24.14	N/A	N/A	negative	35.9	positive	32.76	positive	N/A	N/A	N/A	Fox-Faeces	103	103	134	134	NA	NA	152	152	188	188	221	227	120	120	141	153	204	218	Male
44	2025-02-27	13.2314	54.5122	NA	NA	NA	NA	NA	DNA25/527	25.71	N/A	N/A	negative	35.72	positive	33.27	positive	N/A	N/A	N/A	Fox-Faeces	103	103	134	134	NA	NA	NA	NA	188	188	221	221	120	120	151	151	204	218	Male
45	2025-02-27	13.2289	54.5122	well_formed	not_fresh	disintegrated	unknown	brown	DNA25/528	25.14	N/A	N/A	negative	34.38	positive	32.59	positive	N/A	N/A	N/A	Fox-Faeces	93	103	132	132	NA	NA	152	152	172	190	221	221	NA	NA	141	155	218	218	Female
46	2025-02-27	13.2232	54.5115	well_formed	fresh	compact	unknown	white	DNA25/529	27.3	N/A	N/A	negative	N/A	negative	31.82	negative	N/A	N/A	N/A	Fox-Faeces	NA	NA	NA	NA	NA	NA	NA	NA	NA	NA	NA	NA	NA	NA	NA	NA	NA	NA	NA
47	2025-02-27	13.2232	54.5115	well_formed	not_fresh	compact	hairs	white	DNA25/530	30.82	N/A	N/A	negative	N/A	negative	31.8	negative	N/A	N/A	N/A	Fox-Faeces	NA	NA	NA	NA	NA	NA	NA	NA	NA	NA	NA	NA	NA	NA	NA	NA	NA	NA	NA
48	2025-02-27	13.2201	54.5107	well_formed	fresh	compact	unknown	black	DNA25/532	26.54	N/A	N/A	negative	N/A	negative	32.84	negative	N/A	N/A	N/A	Fox-Faeces	103	103	140	140	NA	NA	NA	NA	NA	NA	231	231	NA	NA	NA	NA	NA	NA	NA
49	2025-02-27	13.2194	54.5106	well_formed	fresh	compact	hairs	brown	DNA25/533	29.21	N/A	N/A	negative	N/A	negative	32.57	negative	N/A	N/A	N/A	Fox-Faeces	NA	NA	NA	NA	NA	NA	NA	NA	NA	NA	NA	NA	NA	NA	NA	NA	NA	NA	NA
50	2025-02-27	13.2189	54.5104	NA	NA	NA	NA	NA	DNA25/534	30.08	39.67	N/A	negative	N/A	negative	32.37	negative	N/A	N/A	N/A	Fox-Faeces	NA	NA	NA	NA	NA	NA	NA	NA	NA	NA	NA	NA	NA	NA	NA	NA	NA	NA	NA
51	2025-02-27	13.2187	54.5104	well_formed	fresh	compact	feathers	brown	DNA25/535	28.17	N/A	N/A	negative	N/A	negative	32.72	negative	N/A	N/A	N/A	Fox-Faeces	NA	NA	NA	NA	NA	NA	NA	NA	NA	NA	NA	NA	NA	NA	NA	NA	NA	NA	NA
52	2025-02-27	13.2174	54.5101	well_formed	not_fresh	compact	hairs	green	DNA25/536	25.58	N/A	N/A	negative	N/A	negative	33.17	negative	N/A	N/A	N/A	Fox-Faeces	85	103	132	144	NA	NA	154	164	184	188	237	237	120	120	139	139	218	218	Female
53	2025-02-27	13.2171	54.51	well_formed	fresh	compact	hairs	black-blue	DNA25/537	20.28	N/A	N/A	negative	N/A	negative	32.47	negative	N/A	N/A	N/A	Fox-Faeces	101	101	140	140	203	203	152	152	190	190	239	239	NA	NA	151	151	218	218	Female
54	2025-02-27	13.2164	54.51	well_formed	not_fresh	compact	unknown	white	DNA25/538	33.59	N/A	N/A	negative	N/A	negative	31.79	negative	N/A	N/A	N/A	Fox-Faeces	NA	NA	NA	NA	NA	NA	NA	NA	NA	NA	NA	NA	NA	NA	NA	NA	NA	NA	NA
55	2025-02-27	13.2153	54.5098	NA	NA	NA	NA	NA	DNA25/539	24.59	N/A	N/A	negative	N/A	negative	31.87	negative	N/A	N/A	N/A	Fox-Faeces	85	103	132	132	203	203	152	152	184	190	213	213	128	128	153	153	204	218	Male
56	2025-02-27	13.2148	54.5097	well_formed	not_fresh	compact	unknown	white	DNA25/541	N/A	N/A	N/A	negative	N/A	negative	32.46	negative	N/A	N/A	N/A	Unknown	NA	NA	NA	NA	NA	NA	NA	NA	NA	NA	NA	NA	NA	NA	NA	NA	NA	NA	NA
57	2025-02-27	13.2127	54.5094	well_formed	fresh	compact	hairs	brown	DNA25/542	29.31	N/A	N/A	negative	N/A	negative	33.23	negative	N/A	N/A	N/A	Fox-Faeces	NA	NA	NA	NA	NA	NA	NA	NA	NA	NA	NA	NA	NA	NA	NA	NA	NA	NA	NA
58	2025-02-27	13.2112	54.5091	NA	NA	NA	NA	NA	DNA25/543	N/A	N/A	N/A	negative	N/A	negative	32.65	negative	N/A	N/A	N/A	Unknown	NA	NA	NA	NA	NA	NA	NA	NA	NA	NA	NA	NA	NA	NA	NA	NA	NA	NA	NA
59	2025-02-27	13.2082	54.5082	well_formed	fresh	compact	feathers	brown	DNA25/544	35.68	N/A	N/A	negative	N/A	negative	32.45	negative	N/A	N/A	N/A	Fox-Faeces	NA	NA	NA	NA	NA	NA	NA	NA	NA	NA	NA	NA	NA	NA	NA	NA	NA	NA	NA
60	2025-02-27	13.2051	54.5071	NA	NA	NA	NA	NA	DNA25/545	40.35	N/A	N/A	negative	N/A	negative	32.58	negative	N/A	N/A	N/A	Unknown	NA	NA	NA	NA	NA	NA	NA	NA	NA	NA	NA	NA	NA	NA	NA	NA	NA	NA	NA
61	2025-02-27	13.2042	54.5069	well_formed	fresh	compact	unknown	brown	DNA25/546	30.81	N/A	N/A	negative	N/A	negative	32.01	negative	N/A	N/A	N/A	Fox-Faeces	NA	NA	NA	NA	NA	NA	NA	NA	NA	NA	NA	NA	NA	NA	NA	NA	NA	NA	NA
62	2025-02-27	13.2023	54.5064	NA	NA	NA	NA	NA	DNA25/547	24.18	N/A	N/A	negative	N/A	negative	32.46	negative	N/A	N/A	N/A	Fox-Faeces	85	103	132	144	NA	NA	152	152	184	184	237	237	120	120	139	153	218	218	Female
63	2025-02-27	13.2011	54.506	well_formed	not_fresh	compact	hairs	brown	DNA25/548	28.44	N/A	N/A	negative	N/A	negative	31.84	negative	N/A	N/A	N/A	Fox-Faeces	NA	NA	NA	NA	NA	NA	NA	NA	NA	NA	NA	NA	NA	NA	NA	NA	NA	NA	NA
64	2025-02-27	13.2004	54.5057	well_formed	not_fresh	compact	hairs	white	DNA25/550	34.19	N/A	N/A	negative	N/A	negative	32.13	negative	N/A	N/A	N/A	Fox-Faeces	NA	NA	NA	NA	NA	NA	NA	NA	NA	NA	NA	NA	NA	NA	NA	NA	NA	NA	NA
65	2025-02-27	13.1999	54.5054	well_formed	not_fresh	disintegrated	hairs	blue	DNA25/551	35.4	35.93	N/A	negative	N/A	negative	33.03	negative	N/A	N/A	N/A	Unknown	NA	NA	NA	NA	NA	NA	NA	NA	NA	NA	NA	NA	NA	NA	NA	NA	NA	NA	NA
66	2025-02-27	13.1999	54.504	well_formed	fresh	compact	unknown	brown	DNA25/552	27.88	N/A	N/A	negative	N/A	negative	32.52	negative	N/A	N/A	N/A	Fox-Faeces	NA	NA	NA	NA	NA	NA	NA	NA	NA	NA	NA	NA	NA	NA	NA	NA	NA	NA	NA
67	2025-02-27	13.1967	54.5042	NA	NA	NA	NA	NA	DNA25/553	29.28	N/A	N/A	negative	N/A	negative	32.13	negative	N/A	N/A	N/A	Fox-Faeces	NA	NA	NA	NA	NA	NA	NA	NA	NA	NA	NA	NA	NA	NA	NA	NA	NA	NA	NA
68	2025-02-27	13.1963	54.5044	well_formed	fresh	compact	hairs	brown	DNA25/554	29.66	N/A	N/A	negative	N/A	negative	32.63	negative	N/A	N/A	N/A	Fox-Faeces	NA	NA	NA	NA	NA	NA	NA	NA	NA	NA	NA	NA	NA	NA	NA	NA	NA	NA	NA
69	2025-02-27	13.194	54.5054	well_formed	fresh	compact	unknown	brown	DNA25/555	36.48	38.39	N/A	negative	N/A	negative	32.49	negative	N/A	N/A	N/A	Unknown	NA	NA	NA	NA	NA	NA	NA	NA	NA	NA	NA	NA	NA	NA	NA	NA	NA	NA	NA
70	2025-02-27	13.194	54.5054	unformed	fresh	compact	unknown	red	DNA25/556	37.97	N/A	N/A	negative	N/A	negative	32.3	negative	N/A	N/A	N/A	Fox-Faeces	NA	NA	NA	NA	NA	NA	NA	NA	NA	NA	NA	NA	NA	NA	NA	NA	NA	NA	NA
72	2025-02-27	13.1922	54.5063	well_formed	fresh	compact	hairs	brown	DNA25/557	27.53	44.57	N/A	negative	N/A	negative	32.97	negative	N/A	N/A	N/A	Fox-Faeces	85	85	126	140	NA	NA	154	154	NA	NA	221	221	NA	NA	145	145	NA	NA	NA
74	2025-02-27	13.1904	54.5084	well_formed	fresh	compact	hairs	brown	DNA25/559	28.62	N/A	N/A	negative	N/A	negative	33.55	negative	N/A	N/A	N/A	Fox-Faeces	NA	NA	NA	NA	NA	NA	NA	NA	NA	NA	NA	NA	NA	NA	NA	NA	NA	NA	NA
75	2025-02-27	13.2127	54.5168	well_formed	not_fresh	compact	unknown	white	DNA25/560	33.93	N/A	N/A	negative	N/A	negative	32.78	negative	N/A	N/A	N/A	Fox-Faeces	NA	NA	NA	NA	NA	NA	NA	NA	NA	NA	NA	NA	NA	NA	NA	NA	NA	NA	NA
76	2025-02-27	13.2212	54.5179	well_formed	fresh	compact	hairs	black	DNA25/561	38.33	N/A	N/A	negative	N/A	negative	32.52	negative	N/A	N/A	N/A	Unknown	NA	NA	NA	NA	NA	NA	NA	NA	NA	NA	NA	NA	NA	NA	NA	NA	NA	NA	NA
77	2025-02-27	13.2224	54.5181	unformed	not_fresh	disintegrated	unknown	black	DNA25/562	38.04	N/A	N/A	negative	N/A	negative	31.93	negative	N/A	N/A	N/A	Unknown	NA	NA	NA	NA	NA	NA	NA	NA	NA	NA	NA	NA	NA	NA	NA	NA	NA	NA	NA
78	2025-02-27	13.2258	54.5203	NA	NA	NA	NA	NA	DNA25/563	28.5	N/A	N/A	negative	N/A	negative	32.81	negative	N/A	N/A	N/A	Fox-Faeces	NA	NA	NA	NA	NA	NA	NA	NA	NA	NA	NA	NA	NA	NA	NA	NA	NA	NA	NA
79	2025-02-27	13.231	54.5141	well_formed	fresh	compact	unknown	black	DNA25/564	26.81	N/A	34.39	positive	35.2	positive	31.75	positive	N/A	N/A	N/A	Fox-Faeces	NA	NA	126	126	NA	NA	164	164	190	190	NA	NA	116	116	141	141	NA	NA	NA
80	2025-02-27	13.2464	54.5152	well_formed	fresh	compact	hairs	black	DNA25/565	29.03	N/A	N/A	negative	N/A	negative	32.38	negative	N/A	N/A	N/A	Fox-Faeces	NA	NA	NA	NA	NA	NA	NA	NA	NA	NA	NA	NA	NA	NA	NA	NA	NA	NA	NA
81	2025-03-06	13.2356	54.5175	NA	NA	NA	NA	NA	DNA25/566	39.13	N/A	N/A	negative	N/A	negative	32.47	negative	N/A	N/A	N/A	Unknown	NA	NA	NA	NA	NA	NA	NA	NA	NA	NA	NA	NA	NA	NA	NA	NA	NA	NA	NA
82	2025-03-06	13.2321	54.5209	NA	NA	NA	NA	NA	DNA25/569	33.12	N/A	N/A	negative	N/A	negative	31.95	negative	N/A	N/A	N/A	Fox-Faeces	NA	NA	NA	NA	NA	NA	NA	NA	NA	NA	NA	NA	NA	NA	NA	NA	NA	NA	NA
83	2025-03-06	13.2221	54.5232	well_formed	not_fresh	compact	unknown	white	DNA25/570	36.76	24.18	N/A	negative	N/A	negative	32.17	negative	N/A	N/A	N/A	RacDog-Faeces	NA	NA	NA	NA	NA	NA	NA	NA	NA	NA	NA	NA	NA	NA	NA	NA	NA	NA	NA
84	2025-03-06	13.222	54.5244	well_formed	not_fresh	disintegrated	unknown	white	DNA25/571	29.38	N/A	N/A	negative	N/A	negative	31.77	negative	N/A	N/A	N/A	Fox-Faeces	NA	NA	NA	NA	NA	NA	NA	NA	NA	NA	NA	NA	NA	NA	NA	NA	NA	NA	NA
85	2025-03-06	13.2214	54.5242	well_formed	not_fresh	compact	unknown	brown	DNA25/572	24.51	N/A	N/A	negative	N/A	negative	33.53	negative	N/A	N/A	N/A	Fox-Faeces	93	103	142	142	NA	NA	152	152	178	178	NA	NA	NA	NA	NA	NA	218	218	Female
86	2025-03-06	13.2153	54.5243	well_formed	fresh	compact	feathers	brown	DNA25/573	27.6	N/A	N/A	negative	N/A	negative	33.19	negative	N/A	N/A	N/A	Fox-Faeces	95	95	126	140	NA	NA	150	150	178	178	221	227	120	120	141	153	202	218	Male
87	2025-03-06	13.2119	54.5237	NA	NA	NA	NA	NA	DNA25/574	38.52	N/A	N/A	negative	N/A	negative	32.18	negative	N/A	N/A	N/A	Unknown	NA	NA	NA	NA	NA	NA	NA	NA	NA	NA	NA	NA	NA	NA	NA	NA	NA	NA	NA
88	2025-03-06	13.2101	54.5261	NA	NA	NA	NA	NA	DNA25/575	33.16	N/A	N/A	negative	N/A	negative	32.93	negative	N/A	N/A	N/A	Fox-Faeces	NA	NA	NA	NA	NA	NA	NA	NA	NA	NA	NA	NA	NA	NA	NA	NA	NA	NA	NA
89	2025-03-06	13.2105	54.53	NA	NA	NA	NA	NA	DNA25/576	32.19	N/A	N/A	negative	N/A	negative	32.31	negative	N/A	N/A	N/A	Fox-Faeces	NA	NA	NA	NA	NA	NA	NA	NA	NA	NA	NA	NA	NA	NA	NA	NA	NA	NA	NA
90	2025-03-06	13.2113	54.5328	NA	NA	NA	NA	NA	DNA25/578	31.22	39.69	N/A	negative	N/A	negative	33.06	negative	N/A	N/A	N/A	Fox-Faeces	NA	NA	NA	NA	NA	NA	NA	NA	NA	NA	NA	NA	NA	NA	NA	NA	NA	NA	NA
91	2025-03-06	13.2156	54.5341	NA	NA	NA	NA	NA	DNA25/579	27.17	N/A	N/A	negative	N/A	negative	32.11	negative	N/A	N/A	N/A	Fox-Faeces	NA	NA	NA	NA	NA	NA	NA	NA	NA	NA	NA	NA	NA	NA	NA	NA	NA	NA	NA
92	2025-03-06	13.2169	54.533	NA	NA	NA	NA	NA	DNA25/580	38.62	N/A	N/A	negative	N/A	negative	32.21	negative	N/A	N/A	N/A	Unknown	NA	NA	NA	NA	NA	NA	NA	NA	NA	NA	NA	NA	NA	NA	NA	NA	NA	NA	NA
93	2025-03-06	13.241	54.5166	NA	NA	NA	NA	NA	DNA25/581	37.27	37.68	N/A	negative	N/A	negative	32.1	negative	N/A	N/A	N/A	Unknown	NA	NA	NA	NA	NA	NA	NA	NA	NA	NA	NA	NA	NA	NA	NA	NA	NA	NA	NA
94	2025-03-06	13.2221	54.5232	NA	NA	NA	NA	NA	DNA25/582	N/A	N/A	N/A	negative	N/A	negative	32	negative	N/A	N/A	N/A	Unknown	NA	NA	NA	NA	NA	NA	NA	NA	NA	NA	NA	NA	NA	NA	NA	NA	NA	NA	NA
95	2025-03-19	13.1891	54.5248	well_formed	not_fresh	disintegrated	hairs	white	DNA25/880	33.29	N/A	N/A	negative	N/A	negative	30.29	negative	N/A	N/A	N/A	Fox-Faeces	NA	NA	NA	NA	NA	NA	NA	NA	NA	NA	NA	NA	NA	NA	NA	NA	NA	NA	NA
96	2025-03-19	13.189	54.5252	well_formed	not_fresh	compact	hairs	white	DNA25/881	26.2	N/A	N/A	negative	N/A	negative	31.08	negative	N/A	N/A	N/A	Fox-Faeces	NA	NA	140	140	NA	NA	152	152	184	184	NA	NA	NA	NA	153	153	202	218	Male
97	2025-03-19	13.189	54.5251	well_formed	not_fresh	disintegrated	unknown	white	DNA25/883	38.74	N/A	N/A	negative	N/A	negative	30.17	negative	N/A	N/A	N/A	Unknown	NA	NA	NA	NA	NA	NA	NA	NA	NA	NA	NA	NA	NA	NA	NA	NA	NA	NA	NA
98	2025-03-19	13.1889	54.5264	unformed	not_fresh	compact	unknown	black	DNA25/884	N/A	N/A	N/A	negative	N/A	negative	30.4	negative	N/A	N/A	N/A	Unknown	NA	NA	NA	NA	NA	NA	NA	NA	NA	NA	NA	NA	NA	NA	NA	NA	NA	NA	NA
99	2025-03-19	13.189	54.5264	unformed	not_fresh	compact	unknown	black	DNA25/885	N/A	N/A	N/A	negative	N/A	negative	30.51	negative	N/A	N/A	N/A	Unknown	NA	NA	NA	NA	NA	NA	NA	NA	NA	NA	NA	NA	NA	NA	NA	NA	NA	NA	NA
100	2025-03-19	13.1889	54.5285	well_formed	not_fresh	compact	hairs	black-brown	DNA25/886	26.5	N/A	35.58	positive	34.11	positive	30.79	positive	N/A	N/A	N/A	Fox-Faeces	103	103	140	140	NA	NA	162	162	NA	NA	237	237	120	120	141	141	202	218	Male
101	2025-03-19	13.1908	54.5311	well_formed	not_fresh	compact	unknown	black	DNA25/887	N/A	N/A	N/A	negative	N/A	negative	31.31	negative	25.98	N/A	N/A	Dog-Faeces	NA	NA	NA	NA	NA	NA	NA	NA	NA	NA	NA	NA	NA	NA	NA	NA	NA	NA	NA
102	2025-03-19	13.1909	54.5311	well_formed	not_fresh	disintegrated	unknown	black-brown	DNA25/888	N/A	N/A	N/A	negative	N/A	negative	30.85	negative	N/A	N/A	N/A	Unknown	NA	NA	NA	NA	NA	NA	NA	NA	NA	NA	NA	NA	NA	NA	NA	NA	NA	NA	NA
103	2025-03-19	13.1913	54.5332	unformed	not_fresh	compact	unknown	black	DNA25/889	N/A	N/A	N/A	negative	N/A	negative	34.76	negative	31.75	N/A	N/A	Dog-Faeces	NA	NA	NA	NA	NA	NA	NA	NA	NA	NA	NA	NA	NA	NA	NA	NA	NA	NA	NA
104	2025-03-19	13.1916	54.5347	well_formed	not_fresh	disintegrated	hairs	white	DNA25/890	N/A	N/A	N/A	negative	N/A	negative	30.41	negative	25.29	N/A	N/A	Dog-Faeces	NA	NA	NA	NA	NA	NA	NA	NA	NA	NA	NA	NA	NA	NA	NA	NA	NA	NA	NA
105	2025-03-19	13.1917	54.5351	unformed	not_fresh	compact	unknown	black	DNA25/892	N/A	N/A	N/A	negative	N/A	negative	32.74	negative	24.07	N/A	N/A	Dog-Faeces	NA	NA	NA	NA	NA	NA	NA	NA	NA	NA	NA	NA	NA	NA	NA	NA	NA	NA	NA
106	2025-02-12	13.2149	54.5378	NA	NA	NA	NA	NA	DNA25/583	N/A	N/A	N/A	negative	N/A	negative	32.26	negative	N/A	N/A	N/A	Unknown	NA	NA	NA	NA	NA	NA	NA	NA	NA	NA	NA	NA	NA	NA	NA	NA	NA	NA	NA
106	2025-03-19	13.1918	54.5352	unformed	not_fresh	compact	unknown	brown	DNA25/893	N/A	N/A	N/A	negative	N/A	negative	30.81	negative	N/A	N/A	N/A	Unknown	NA	NA	NA	NA	NA	NA	NA	NA	NA	NA	NA	NA	NA	NA	NA	NA	NA	NA	NA
107	2025-03-19	13.213	54.5392	well_formed	fresh	compact	unknown	black	DNA25/894	24.3	N/A	N/A	negative	N/A	negative	31.56	negative	N/A	N/A	N/A	Fox-Faeces	NA	NA	126	140	NA	NA	NA	NA	NA	NA	NA	NA	128	128	145	145	220	220	Female
107	2025-02-12	13.2254	54.547	NA	NA	NA	NA	NA	DNA25/584	39.07	N/A	N/A	negative	N/A	negative	32.35	negative	N/A	N/A	N/A	Unknown	NA	NA	NA	NA	NA	NA	NA	NA	NA	NA	NA	NA	NA	NA	NA	NA	NA	NA	NA
108	2025-03-19	13.2095	54.5406	well_formed	not_fresh	compact	hairs	brown	DNA25/895	N/A	N/A	N/A	negative	N/A	negative	30.75	negative	N/A	N/A	N/A	Unknown	NA	NA	NA	NA	NA	NA	NA	NA	NA	NA	NA	NA	NA	NA	NA	NA	NA	NA	NA
109	2025-03-19	13.2095	54.5404	unformed	not_fresh	compact	hairs	black-brown	DNA25/896	35.57	25.48	N/A	negative	N/A	negative	30.43	negative	N/A	N/A	N/A	RacDog-Faeces	NA	NA	NA	NA	NA	NA	NA	NA	NA	NA	NA	NA	NA	NA	NA	NA	NA	NA	NA
110	2025-03-19	13.2095	54.5404	well_formed	fresh	compact	hairs	brown	DNA25/897	36.13	27	N/A	negative	N/A	negative	30.18	negative	N/A	N/A	N/A	RacDog-Faeces	NA	NA	NA	NA	NA	NA	NA	NA	NA	NA	NA	NA	NA	NA	NA	NA	NA	NA	NA
111	2025-03-19	13.2095	54.5404	well_formed	not_fresh	disintegrated	hairs	black-brown	DNA25/898	32.97	24.41	N/A	negative	N/A	negative	30.12	negative	N/A	N/A	N/A	RacDog-Faeces	NA	NA	NA	NA	NA	NA	NA	NA	NA	NA	NA	NA	NA	NA	NA	NA	NA	NA	NA
112	2025-03-19	13.2095	54.5404	unformed	not_fresh	compact	hairs	black	DNA25/899	N/A	25.22	N/A	negative	38.1	positive	30.46	positive	N/A	N/A	N/A	RacDog-Faeces	NA	NA	NA	NA	NA	NA	NA	NA	NA	NA	NA	NA	NA	NA	NA	NA	NA	NA	NA
113	2025-03-19	13.2092	54.5403	well_formed	not_fresh	compact	hairs	white	DNA25/901	31.08	N/A	N/A	negative	N/A	negative	30.47	negative	N/A	N/A	N/A	Fox-Faeces	NA	NA	NA	NA	NA	NA	NA	NA	NA	NA	NA	NA	NA	NA	NA	NA	NA	NA	NA
114	2025-03-19	13.2115	54.5417	well_formed	not_fresh	compact	unknown	black-brown	DNA25/902	26.6	N/A	N/A	negative	N/A	negative	30.84	negative	N/A	N/A	N/A	Fox-Faeces	NA	NA	NA	NA	NA	NA	152	166	NA	NA	NA	NA	NA	NA	NA	NA	NA	NA	NA
115	2025-03-19	13.2117	54.5418	well_formed	not_fresh	disintegrated	unknown	black-brown	DNA25/903	N/A	N/A	N/A	negative	N/A	negative	36.07	negative	N/A	N/A	N/A	Unknown	NA	NA	NA	NA	NA	NA	NA	NA	NA	NA	NA	NA	NA	NA	NA	NA	NA	NA	NA
116	2025-03-19	13.2108	54.5436	well_formed	not_fresh	compact	hairs	black	DNA25/904	N/A	N/A	N/A	negative	N/A	negative	31.48	negative	N/A	N/A	N/A	Unknown	NA	NA	NA	NA	NA	NA	NA	NA	NA	NA	NA	NA	NA	NA	NA	NA	NA	NA	NA
117	2025-03-19	13.2107	54.5436	well_formed	not_fresh	compact	hairs	black	DNA25/905	N/A	N/A	N/A	negative	N/A	negative	30.15	negative	N/A	N/A	N/A	Unknown	NA	NA	NA	NA	NA	NA	NA	NA	NA	NA	NA	NA	NA	NA	NA	NA	NA	NA	NA
118	2025-03-19	13.2112	54.5436	well_formed	not_fresh	compact	hairs	white	DNA25/906	N/A	N/A	N/A	negative	N/A	negative	29.8	negative	N/A	N/A	N/A	Unknown	NA	NA	NA	NA	NA	NA	NA	NA	NA	NA	NA	NA	NA	NA	NA	NA	NA	NA	NA
119	2025-03-19	13.211	54.544	well_formed	fresh	compact	unknown	black-brown	DNA25/907	N/A	N/A	N/A	negative	N/A	negative	30.66	negative	N/A	N/A	N/A	Unknown	NA	NA	NA	NA	NA	NA	NA	NA	NA	NA	NA	NA	NA	NA	NA	NA	NA	NA	NA
120	2025-03-19	13.2092	54.5458	well_formed	not_fresh	compact	hairs	brown	DNA25/908	27.37	N/A	N/A	negative	N/A	negative	30.3	negative	N/A	N/A	N/A	Fox-Faeces	NA	NA	NA	NA	NA	NA	NA	NA	NA	NA	NA	NA	NA	NA	NA	NA	NA	NA	NA
121	2025-03-19	13.2087	54.5459	well_formed	not_fresh	compact	feathers	brown	DNA25/910	34.6	N/A	N/A	negative	38.11	positive	30.42	positive	N/A	N/A	N/A	Fox-Faeces	NA	NA	NA	NA	NA	NA	NA	NA	NA	NA	NA	NA	NA	NA	NA	NA	NA	NA	NA
122	2025-03-19	13.2093	54.5466	well_formed	not_fresh	compact	unknown	brown	DNA25/911	N/A	N/A	N/A	negative	N/A	negative	30.47	negative	N/A	N/A	N/A	Unknown	NA	NA	NA	NA	NA	NA	NA	NA	NA	NA	NA	NA	NA	NA	NA	NA	NA	NA	NA
123	2025-03-19	13.2094	54.5484	well_formed	fresh	compact	hairs	brown	DNA25/912	N/A	N/A	N/A	negative	N/A	negative	31.45	negative	N/A	N/A	N/A	Unknown	NA	NA	NA	NA	NA	NA	NA	NA	NA	NA	NA	NA	NA	NA	NA	NA	NA	NA	NA
124	2025-03-19	13.2088	54.5483	well_formed	not_fresh	compact	unknown	brown	DNA25/913	N/A	N/A	N/A	negative	N/A	negative	30.9	negative	N/A	N/A	N/A	Unknown	NA	NA	NA	NA	NA	NA	NA	NA	NA	NA	NA	NA	NA	NA	NA	NA	NA	NA	NA
125	2025-03-19	13.2081	54.5484	well_formed	not_fresh	compact	hairs	brown	DNA25/914	N/A	N/A	N/A	negative	N/A	negative	32.32	negative	N/A	N/A	N/A	Unknown	NA	NA	NA	NA	NA	NA	NA	NA	NA	NA	NA	NA	NA	NA	NA	NA	NA	NA	NA
126	2025-03-19	13.1894	54.548	well_formed	fresh	compact	unknown	brown	DNA25/915	30.91	N/A	N/A	negative	38.12	positive	31	positive	N/A	N/A	N/A	Fox-Faeces	NA	NA	NA	NA	NA	NA	NA	NA	NA	NA	NA	NA	NA	NA	NA	NA	NA	NA	NA
127	2025-03-19	13.1686	54.5424	well_formed	not_fresh	compact	hairs-feathers	brown	DNA25/916	20.43	N/A	N/A	negative	N/A	negative	30.61	negative	N/A	N/A	N/A	Fox-Faeces	97	101	140	140	NA	NA	152	152	186	186	221	227	120	120	153	153	202	220	Male
128	2025-03-19	13.1686	54.5422	well_formed	not_fresh	compact	feathers	white	DNA25/917	N/A	N/A	N/A	negative	N/A	negative	35.51	negative	31.33	N/A	N/A	Dog-Faeces	NA	NA	NA	NA	NA	NA	NA	NA	NA	NA	NA	NA	NA	NA	NA	NA	NA	NA	NA
129	2025-03-19	13.1685	54.5415	well_formed	not_fresh	compact	hairs	brown	DNA25/920	N/A	N/A	N/A	negative	N/A	negative	31.1	negative	26.52	N/A	N/A	Dog-Faeces	NA	NA	NA	NA	NA	NA	NA	NA	NA	NA	NA	NA	NA	NA	NA	NA	NA	NA	NA
130	2025-03-19	13.1685	54.5415	unformed	not_fresh	compact	hairs	brown	DNA25/921	21.17	N/A	N/A	negative	N/A	negative	30.57	negative	34.26	N/A	N/A	Fox-Faeces	85	85	144	144	NA	NA	152	152	184	184	NA	NA	120	120	NA	NA	202	218	Male
131	2025-03-19	13.1748	54.5349	well_formed	not_fresh	compact	unknown	green	DNA25/922	N/A	N/A	N/A	negative	N/A	negative	31.49	negative	N/A	N/A	N/A	Unknown	NA	NA	NA	NA	NA	NA	NA	NA	NA	NA	NA	NA	NA	NA	NA	NA	NA	NA	NA
132	2025-03-19	13.1749	54.5349	well_formed	not_fresh	compact	unknown	brown	DNA25/923	N/A	N/A	N/A	negative	N/A	negative	30.5	negative	N/A	N/A	N/A	Unknown	NA	NA	NA	NA	NA	NA	NA	NA	NA	NA	NA	NA	NA	NA	NA	NA	NA	NA	NA
133	2025-03-19	13.1858	54.5364	well_formed	not_fresh	disintegrated	unknown	brown	DNA25/924	N/A	N/A	N/A	negative	N/A	negative	30.47	negative	N/A	N/A	N/A	Unknown	NA	NA	NA	NA	NA	NA	NA	NA	NA	NA	NA	NA	NA	NA	NA	NA	NA	NA	NA
134	2025-03-19	13.1861	54.5365	well_formed	not_fresh	disintegrated	unknown	brown	DNA25/925	N/A	N/A	N/A	negative	N/A	negative	30.57	negative	N/A	N/A	N/A	Unknown	NA	NA	NA	NA	NA	NA	NA	NA	NA	NA	NA	NA	NA	NA	NA	NA	NA	NA	NA
135	2025-03-19	13.1861	54.5365	well_formed	not_fresh	disintegrated	unknown	brown	DNA25/926	N/A	N/A	N/A	negative	N/A	negative	30.26	negative	N/A	N/A	N/A	Unknown	NA	NA	NA	NA	NA	NA	NA	NA	NA	NA	NA	NA	NA	NA	NA	NA	NA	NA	NA
136	2025-03-19	13.1903	54.5371	unformed	fresh	compact	unknown	black	DNA25/927	N/A	N/A	N/A	negative	N/A	negative	30.71	negative	N/A	N/A	N/A	Unknown	NA	NA	NA	NA	NA	NA	NA	NA	NA	NA	NA	NA	NA	NA	NA	NA	NA	NA	NA
137	2025-03-19	13.1906	54.5365	well_formed	not_fresh	compact	unknown	black	DNA25/929	N/A	N/A	N/A	negative	N/A	negative	29.69	negative	N/A	N/A	N/A	Unknown	NA	NA	NA	NA	NA	NA	NA	NA	NA	NA	NA	NA	NA	NA	NA	NA	NA	NA	NA
138	2025-03-26	13.2273	54.5308	well_formed	fresh	compact	unknown	brown	DNA25/930	N/A	N/A	N/A	negative	N/A	negative	30.04	negative	25.67	N/A	N/A	Dog-Faeces	NA	NA	NA	NA	NA	NA	NA	NA	NA	NA	NA	NA	NA	NA	NA	NA	NA	NA	NA
139	2025-03-26	13.2273	54.531	well_formed	not_fresh	compact	hairs	brown	DNA25/931	N/A	N/A	N/A	negative	N/A	negative	30.8	negative	25.59	N/A	N/A	Dog-Faeces	NA	NA	NA	NA	NA	NA	NA	NA	NA	NA	NA	NA	NA	NA	NA	NA	NA	NA	NA
140	2025-03-26	13.2273	54.5319	well_formed	not_fresh	disintegrated	hairs	brown	DNA25/932	N/A	N/A	N/A	negative	N/A	negative	30.05	negative	33.02	N/A	N/A	Dog-Faeces	NA	NA	NA	NA	NA	NA	NA	NA	NA	NA	NA	NA	NA	NA	NA	NA	NA	NA	NA
141	2025-03-26	13.2267	54.5375	unformed	not_fresh	compact	unknown	black	DNA25/933	N/A	N/A	N/A	negative	N/A	negative	30.26	negative	N/A	N/A	N/A	Unknown	NA	NA	NA	NA	NA	NA	NA	NA	NA	NA	NA	NA	NA	NA	NA	NA	NA	NA	NA
142	2025-03-26	13.2264	54.5413	well_formed	fresh	compact	unknown	black	DNA25/934	29.33	N/A	N/A	negative	N/A	negative	30.6	negative	N/A	N/A	N/A	Fox-Faeces	NA	NA	NA	NA	NA	NA	NA	NA	NA	NA	NA	NA	NA	NA	NA	NA	NA	NA	NA
143	2025-03-26	13.2261	54.5448	well_formed	fresh	compact	unknown	black-brown	DNA25/935	N/A	N/A	N/A	negative	N/A	negative	30.09	negative	28.71	N/A	N/A	Dog-Faeces	NA	NA	NA	NA	NA	NA	NA	NA	NA	NA	NA	NA	NA	NA	NA	NA	NA	NA	NA
144	2025-03-26	13.2259	54.5455	well_formed	not_fresh	compact	hairs	white	DNA25/936	28.74	N/A	N/A	negative	N/A	negative	29.93	negative	N/A	N/A	N/A	Fox-Faeces	NA	NA	NA	NA	NA	NA	NA	NA	NA	NA	NA	NA	NA	NA	NA	NA	NA	NA	NA
145	2025-03-26	13.2257	54.5461	well_formed	not_fresh	disintegrated	hairs	black-brown	DNA25/938	N/A	N/A	N/A	negative	N/A	negative	30.52	negative	23.35	N/A	N/A	Dog-Faeces	NA	NA	NA	NA	NA	NA	NA	NA	NA	NA	NA	NA	NA	NA	NA	NA	NA	NA	NA
146	2025-03-26	13.2254	54.547	well_formed	not_fresh	compact	hairs	white	DNA25/939	34.66	N/A	N/A	negative	N/A	negative	30.25	negative	N/A	N/A	N/A	Fox-Faeces	NA	NA	NA	NA	NA	NA	NA	NA	NA	NA	NA	NA	NA	NA	NA	NA	NA	NA	NA
147	2025-03-26	13.2253	54.547	well_formed	not_fresh	compact	feathers	white	DNA25/940	29.25	N/A	N/A	negative	N/A	negative	30.4	negative	N/A	N/A	N/A	Fox-Faeces	NA	NA	NA	NA	NA	NA	NA	NA	NA	NA	NA	NA	NA	NA	NA	NA	NA	NA	NA
148	2025-03-26	13.2252	54.5471	well_formed	not_fresh	compact	hairs	black	DNA25/941	29.33	N/A	N/A	negative	N/A	negative	30.31	negative	N/A	N/A	N/A	Fox-Faeces	NA	NA	NA	NA	NA	NA	NA	NA	NA	NA	NA	NA	NA	NA	NA	NA	NA	NA	NA
149	2025-03-26	13.2246	54.5485	well_formed	not_fresh	disintegrated	feathers	white	DNA25/942	N/A	N/A	N/A	negative	N/A	negative	30.39	negative	N/A	N/A	N/A	Unknown	NA	NA	NA	NA	NA	NA	NA	NA	NA	NA	NA	NA	NA	NA	NA	NA	NA	NA	NA
150	2025-03-26	13.2246	54.5485	well_formed	fresh	compact	unknown	black	DNA25/944	26.33	N/A	N/A	negative	N/A	negative	32.98	negative	N/A	N/A	N/A	Fox-Faeces	NA	NA	126	126	NA	NA	NA	NA	178	182	219	223	118	118	153	153	NA	NA	NA
151	2025-03-26	13.2242	54.5485	well_formed	not_fresh	compact	unknown	white	DNA25/945	28.1	N/A	N/A	negative	N/A	negative	32.43	negative	N/A	N/A	N/A	Fox-Faeces	NA	NA	NA	NA	NA	NA	NA	NA	NA	NA	NA	NA	NA	NA	NA	NA	NA	NA	NA
152	2025-03-26	13.2229	54.547	well_formed	not_fresh	disintegrated	unknown	black	DNA25/946	N/A	N/A	N/A	negative	N/A	negative	32.31	negative	N/A	N/A	N/A	Unknown	NA	NA	NA	NA	NA	NA	NA	NA	NA	NA	NA	NA	NA	NA	NA	NA	NA	NA	NA
153	2025-03-26	13.2231	54.547	well_formed	not_fresh	compact	feathers	white	DNA25/947	44.86	N/A	N/A	negative	N/A	negative	32.25	negative	N/A	N/A	N/A	Unknown	NA	NA	NA	NA	NA	NA	NA	NA	NA	NA	NA	NA	NA	NA	NA	NA	NA	NA	NA
154	2025-03-26	13.2218	54.5471	well_formed	not_fresh	compact	hairs	white	DNA25/948	27.66	N/A	N/A	negative	N/A	negative	32.4	negative	N/A	N/A	N/A	Fox-Faeces	NA	NA	NA	NA	NA	NA	NA	NA	NA	NA	NA	NA	NA	NA	NA	NA	NA	NA	NA
155	2025-03-26	13.221	54.5471	well_formed	not_fresh	disintegrated	unknown	white	DNA25/949	23.8	N/A	N/A	negative	N/A	negative	32.58	negative	N/A	35.54	N/A	Fox-Faeces	101	101	132	146	NA	NA	152	152	184	184	221	221	NA	NA	145	153	202	218	Male
156	2025-03-26	13.2208	54.5471	well_formed	not_fresh	compact	hairs	white	DNA25/950	28.61	N/A	N/A	negative	N/A	negative	32.37	negative	N/A	N/A	N/A	Fox-Faeces	NA	NA	NA	NA	NA	NA	NA	NA	NA	NA	NA	NA	NA	NA	NA	NA	NA	NA	NA
157	2025-03-26	13.2204	54.5473	well_formed	not_fresh	compact	hairs	white	DNA25/951	31.94	N/A	N/A	negative	N/A	negative	32.67	negative	N/A	N/A	N/A	Fox-Faeces	NA	NA	NA	NA	NA	NA	NA	NA	NA	NA	NA	NA	NA	NA	NA	NA	NA	NA	NA
158	2025-03-26	13.2202	54.5471	well_formed	not_fresh	compact	hairs	white	DNA25/953	25.02	N/A	N/A	negative	N/A	negative	32.6	negative	N/A	N/A	N/A	Fox-Faeces	101	101	132	146	203	203	152	152	184	184	241	241	NA	NA	145	153	204	218	Male
159	2025-03-26	13.2188	54.5465	well_formed	not_fresh	compact	unknown	brown	DNA25/954	24.71	N/A	N/A	negative	N/A	negative	32.07	negative	N/A	N/A	N/A	Fox-Faeces	103	103	132	132	NA	NA	152	152	184	184	221	241	NA	NA	145	153	218	218	Female
160	2025-03-26	13.219	54.5493	well_formed	not_fresh	disintegrated	unknown	black	DNA25/955	N/A	N/A	N/A	negative	N/A	negative	32.61	negative	22.72	N/A	N/A	Dog-Faeces	NA	NA	NA	NA	NA	NA	NA	NA	NA	NA	NA	NA	NA	NA	NA	NA	NA	NA	NA
161	2025-03-26	13.217	54.5505	well_formed	not_fresh	compact	unknown	white	DNA25/956	25.17	N/A	N/A	negative	N/A	negative	32.34	negative	N/A	39.62	N/A	Fox-Faeces	103	103	146	146	NA	NA	152	152	184	184	221	221	120	120	145	157	218	218	Female
162	2025-03-26	13.2171	54.5498	well_formed	not_fresh	compact	hairs	white	DNA25/957	24.84	N/A	43.51	inconclusive	N/A	negative	32.13	negative	N/A	N/A	N/A	Fox-Faeces	103	103	134	146	NA	NA	152	162	184	190	217	217	120	120	145	153	218	218	Female
163	2025-03-26	13.2284	54.5523	unformed	not_fresh	compact	hairs	white	DNA25/958	34.25	N/A	N/A	negative	N/A	negative	34.43	negative	N/A	N/A	N/A	Fox-Faeces	NA	NA	NA	NA	NA	NA	NA	NA	NA	NA	NA	NA	NA	NA	NA	NA	NA	NA	NA
164	2025-03-26	13.2285	54.5524	well_formed	not_fresh	compact	hairs	brown	DNA25/959	31.77	N/A	N/A	negative	N/A	negative	32.34	negative	N/A	N/A	27.74	Raccoon-Faeces	NA	NA	NA	NA	NA	NA	NA	NA	NA	NA	NA	NA	NA	NA	NA	NA	NA	NA	NA
165	2025-03-26	13.2289	54.5524	well_formed	not_fresh	compact	hairs	brown	DNA25/960	38.22	N/A	N/A	negative	N/A	negative	32.42	negative	N/A	N/A	N/A	Unknown	NA	NA	NA	NA	NA	NA	NA	NA	NA	NA	NA	NA	NA	NA	NA	NA	NA	NA	NA
166	2025-03-26	13.229	54.5527	well_formed	not_fresh	disintegrated	unknown	brown	DNA25/962	32.52	N/A	N/A	negative	N/A	negative	31.98	negative	N/A	N/A	N/A	Fox-Faeces	NA	NA	NA	NA	NA	NA	NA	NA	NA	NA	NA	NA	NA	NA	NA	NA	NA	NA	NA
167	2025-03-26	13.2294	54.5526	well_formed	not_fresh	compact	hairs	white	DNA25/963	35.88	N/A	N/A	negative	N/A	negative	32.25	negative	N/A	N/A	N/A	Fox-Faeces	NA	NA	NA	NA	NA	NA	NA	NA	NA	NA	NA	NA	NA	NA	NA	NA	NA	NA	NA
168	2025-03-26	13.2298	54.5532	well_formed	not_fresh	disintegrated	unknown	brown	DNA25/964	25.21	N/A	N/A	negative	N/A	negative	31.77	negative	N/A	N/A	N/A	Fox-Faeces	NA	NA	126	140	NA	NA	NA	NA	NA	NA	225	225	NA	NA	NA	NA	200	218	Male
169	2025-03-26	13.2299	54.5532	well_formed	not_fresh	compact	hairs	white	DNA25/965	28.62	N/A	N/A	negative	N/A	negative	32.02	negative	N/A	N/A	N/A	Fox-Faeces	NA	NA	NA	NA	NA	NA	NA	NA	NA	NA	NA	NA	NA	NA	NA	NA	NA	NA	NA
170	2025-03-26	13.23	54.5532	well_formed	not_fresh	compact	hairs	brown	DNA25/966	32.13	N/A	N/A	negative	N/A	negative	32.28	negative	N/A	N/A	N/A	Fox-Faeces	NA	NA	NA	NA	NA	NA	NA	NA	NA	NA	NA	NA	NA	NA	NA	NA	NA	NA	NA
171	2025-03-26	13.2302	54.5532	well_formed	not_fresh	disintegrated	unknown	brown	DNA25/967	29.16	N/A	N/A	negative	N/A	negative	32.78	negative	N/A	N/A	N/A	Fox-Faeces	NA	NA	NA	NA	NA	NA	NA	NA	NA	NA	NA	NA	NA	NA	NA	NA	NA	NA	NA
172	2025-03-26	13.2309	54.5532	well_formed	not_fresh	disintegrated	hairs	white	DNA25/968	34.34	N/A	N/A	negative	N/A	negative	32.32	negative	N/A	N/A	N/A	Fox-Faeces	NA	NA	NA	NA	NA	NA	NA	NA	NA	NA	NA	NA	NA	NA	NA	NA	NA	NA	NA
173	2025-03-26	13.2308	54.5532	well_formed	not_fresh	disintegrated	feathers	white	DNA25/969	21.49	N/A	N/A	negative	N/A	negative	31.96	negative	N/A	N/A	N/A	Fox-Faeces	101	101	134	146	NA	NA	152	152	184	184	221	221	116	116	145	153	202	218	Male
174	2025-03-26	13.2309	54.5533	well_formed	not_fresh	compact	feathers	white	DNA25/971	19.72	N/A	N/A	negative	N/A	negative	31.76	negative	N/A	N/A	N/A	Fox-Faeces	101	101	134	144	NA	NA	152	152	184	184	241	241	NA	NA	153	153	202	218	Male
175	2025-03-26	13.2311	54.5533	well_formed	not_fresh	compact	hairs	white	DNA25/972	27.44	N/A	N/A	negative	N/A	negative	31.71	negative	N/A	N/A	N/A	Fox-Faeces	NA	NA	NA	NA	NA	NA	NA	NA	NA	NA	NA	NA	NA	NA	NA	NA	NA	NA	NA
176	2025-03-26	13.2313	54.5532	well_formed	not_fresh	compact	hairs	white	DNA25/973	27.98	N/A	N/A	negative	N/A	negative	31.9	negative	N/A	N/A	N/A	Fox-Faeces	NA	NA	NA	NA	NA	NA	NA	NA	NA	NA	NA	NA	NA	NA	NA	NA	NA	NA	NA
177	2025-03-26	13.2314	54.5532	well_formed	not_fresh	disintegrated	feathers	white	DNA25/974	33.7	N/A	N/A	negative	N/A	negative	32.03	negative	N/A	N/A	N/A	Fox-Faeces	NA	NA	NA	NA	NA	NA	NA	NA	NA	NA	NA	NA	NA	NA	NA	NA	NA	NA	NA
178	2025-03-26	13.2316	54.5533	well_formed	not_fresh	compact	hairs	brown	DNA25/975	30.58	N/A	N/A	negative	N/A	negative	32.47	negative	N/A	N/A	N/A	Fox-Faeces	NA	NA	NA	NA	NA	NA	NA	NA	NA	NA	NA	NA	NA	NA	NA	NA	NA	NA	NA
179	2025-03-26	13.2321	54.5534	well_formed	not_fresh	disintegrated	hairs	white	DNA25/976	33.1	N/A	N/A	negative	N/A	negative	32.25	negative	N/A	N/A	N/A	Fox-Faeces	NA	NA	NA	NA	NA	NA	NA	NA	NA	NA	NA	NA	NA	NA	NA	NA	NA	NA	NA
180	2025-03-26	13.2324	54.5534	well_formed	not_fresh	compact	hairs	white	DNA25/977	23.17	N/A	N/A	negative	N/A	negative	32.27	negative	N/A	N/A	N/A	Fox-Faeces	103	103	146	146	NA	NA	152	152	190	190	217	217	120	120	NA	NA	218	218	Female
181	2025-03-26	13.2356	54.5535	well_formed	not_fresh	compact	hairs	white	DNA25/978	31.51	N/A	N/A	negative	N/A	negative	31.68	negative	38.88	N/A	N/A	Fox-Faeces	NA	NA	NA	NA	NA	NA	NA	NA	NA	NA	NA	NA	NA	NA	NA	NA	NA	NA	NA
182	2025-03-26	13.2372	54.5532	well_formed	not_fresh	compact	hairs	white	DNA25/980	19.19	N/A	N/A	negative	N/A	negative	31.74	negative	N/A	N/A	N/A	Fox-Faeces	101	101	134	146	NA	NA	152	152	184	184	221	235	NA	NA	145	153	218	218	Female
183	2025-03-26	13.2437	54.5505	well_formed	not_fresh	compact	unknown	black-brown	DNA25/981	N/A	N/A	N/A	negative	N/A	negative	31.79	negative	27.7	N/A	N/A	Dog-Faeces	NA	NA	NA	NA	NA	NA	NA	NA	NA	NA	NA	NA	NA	NA	NA	NA	NA	NA	NA
185	2025-03-26	13.2462	54.5457	well_formed	not_fresh	compact	feathers	white	DNA25/982	34.85	N/A	N/A	negative	N/A	negative	32.1	negative	N/A	N/A	N/A	Fox-Faeces	NA	NA	NA	NA	NA	NA	NA	NA	NA	NA	NA	NA	NA	NA	NA	NA	NA	NA	NA
186	2025-03-26	13.2454	54.5377	well_formed	not_fresh	compact	hairs	black	DNA25/983	26.13	N/A	N/A	negative	N/A	negative	33.91	negative	N/A	N/A	N/A	Fox-Faeces	NA	NA	134	134	NA	NA	NA	NA	NA	NA	NA	NA	NA	NA	NA	NA	218	218	Female
187	2025-03-26	13.2429	54.5373	well_formed	not_fresh	compact	unknown	white	DNA25/984	N/A	N/A	N/A	negative	N/A	negative	32.87	negative	N/A	N/A	N/A	Unknown	NA	NA	NA	NA	NA	NA	NA	NA	NA	NA	NA	NA	NA	NA	NA	NA	NA	NA	NA
188	2025-03-26	13.2451	54.5369	well_formed	not_fresh	disintegrated	unknown	white	DNA25/985	25.12	N/A	N/A	negative	N/A	negative	37.91	negative	N/A	N/A	N/A	Fox-Faeces	NA	NA	134	134	NA	NA	146	146	NA	NA	NA	NA	126	126	155	155	NA	NA	NA
189	2025-03-26	13.2442	54.5336	well_formed	not_fresh	compact	hairs	white	DNA25/986	N/A	N/A	N/A	negative	N/A	negative	31.67	negative	N/A	N/A	N/A	Unknown	NA	NA	NA	NA	NA	NA	NA	NA	NA	NA	NA	NA	NA	NA	NA	NA	NA	NA	NA
190	2025-03-26	13.2432	54.5367	well_formed	fresh	compact	unknown	brown	DNA25/987	N/A	N/A	N/A	negative	N/A	negative	31.51	negative	N/A	N/A	N/A	Unknown	NA	NA	NA	NA	NA	NA	NA	NA	NA	NA	NA	NA	NA	NA	NA	NA	NA	NA	NA
191	2025-03-26	13.2431	54.5368	well_formed	fresh	compact	unknown	brown	DNA25/989	N/A	N/A	N/A	negative	N/A	negative	32.08	negative	N/A	N/A	N/A	Unknown	NA	NA	NA	NA	NA	NA	NA	NA	NA	NA	NA	NA	NA	NA	NA	NA	NA	NA	NA
192	2025-03-26	13.2431	54.5368	well_formed	not_fresh	compact	unknown	black-brown	DNA25/990	N/A	N/A	N/A	negative	N/A	negative	31.58	negative	N/A	N/A	N/A	Unknown	NA	NA	NA	NA	NA	NA	NA	NA	NA	NA	NA	NA	NA	NA	NA	NA	NA	NA	NA
193	2025-03-26	13.2431	54.5368	well_formed	fresh	compact	unknown	brown	DNA25/991	N/A	N/A	N/A	negative	N/A	negative	32.68	negative	N/A	N/A	N/A	Unknown	NA	NA	NA	NA	NA	NA	NA	NA	NA	NA	NA	NA	NA	NA	NA	NA	NA	NA	NA
194	2025-03-26	13.2431	54.5369	well_formed	fresh	compact	unknown	black-brown	DNA25/992	N/A	N/A	N/A	negative	N/A	negative	31.96	negative	N/A	N/A	N/A	Unknown	NA	NA	NA	NA	NA	NA	NA	NA	NA	NA	NA	NA	NA	NA	NA	NA	NA	NA	NA
195	2025-03-26	13.243	54.5371	well_formed	not_fresh	compact	unknown	brown	DNA25/993	N/A	N/A	N/A	negative	N/A	negative	32.09	negative	N/A	N/A	N/A	Unknown	NA	NA	NA	NA	NA	NA	NA	NA	NA	NA	NA	NA	NA	NA	NA	NA	NA	NA	NA
196	2025-03-26	13.2433	54.5374	well_formed	not_fresh	compact	unknown	brown	DNA25/994	N/A	N/A	N/A	negative	N/A	negative	32.09	negative	N/A	N/A	N/A	Unknown	NA	NA	NA	NA	NA	NA	NA	NA	NA	NA	NA	NA	NA	NA	NA	NA	NA	NA	NA
197	2025-03-26	13.2433	54.5374	well_formed	not_fresh	disintegrated	hairs	black-brown	DNA25/995	N/A	N/A	N/A	negative	N/A	negative	31.93	negative	N/A	N/A	N/A	Unknown	NA	NA	NA	NA	NA	NA	NA	NA	NA	NA	NA	NA	NA	NA	NA	NA	NA	NA	NA
198	2025-03-26	13.2435	54.5375	well_formed	not_fresh	compact	unknown	white	DNA25/996	N/A	N/A	N/A	negative	N/A	negative	32.62	negative	N/A	N/A	N/A	Unknown	NA	NA	NA	NA	NA	NA	NA	NA	NA	NA	NA	NA	NA	NA	NA	NA	NA	NA	NA
199	2025-03-26	13.2442	54.5376	well_formed	not_fresh	compact	unknown	black-brown	DNA25/998	N/A	N/A	N/A	negative	N/A	negative	34.29	negative	N/A	N/A	N/A	Unknown	NA	NA	NA	NA	NA	NA	NA	NA	NA	NA	NA	NA	NA	NA	NA	NA	NA	NA	NA
200	2025-03-26	13.2499	54.5408	well_formed	not_fresh	compact	feathers	white	DNA25/999	26.74	N/A	N/A	negative	N/A	negative	32.88	negative	N/A	N/A	N/A	Fox-Faeces	103	103	132	132	NA	NA	154	154	NA	NA	227	227	NA	NA	NA	NA	NA	NA	NA
201	2025-03-26	13.2525	54.5408	well_formed	fresh	compact	feathers	black-brown	DNA25/1000	28.71	N/A	N/A	negative	N/A	negative	32.26	negative	N/A	N/A	N/A	Fox-Faeces	NA	NA	NA	NA	NA	NA	NA	NA	NA	NA	NA	NA	NA	NA	NA	NA	NA	NA	NA
202	2025-03-26	13.2544	54.5412	well_formed	fresh	compact	hairs	black-brown	DNA25/1001	27.04	N/A	N/A	negative	N/A	negative	32.09	negative	N/A	N/A	N/A	Fox-Faeces	NA	NA	NA	NA	NA	NA	NA	NA	NA	NA	NA	NA	NA	NA	NA	NA	NA	NA	NA
203	2025-03-26	13.2549	54.5443	well_formed	not_fresh	compact	hairs	white	DNA25/1002	26.7	N/A	N/A	negative	N/A	negative	32.09	negative	N/A	N/A	N/A	Fox-Faeces	103	103	140	140	NA	NA	152	152	186	186	221	221	NA	NA	143	143	NA	NA	NA
204	2025-03-26	13.257	54.5465	well_formed	not_fresh	compact	unknown	black-brown	DNA25/1003	N/A	N/A	N/A	negative	N/A	negative	32.69	negative	N/A	N/A	N/A	Unknown	NA	NA	NA	NA	NA	NA	NA	NA	NA	NA	NA	NA	NA	NA	NA	NA	NA	NA	NA
205	2025-03-26	13.2594	54.5471	well_formed	not_fresh	compact	hairs	white	DNA25/1004	29.16	N/A	N/A	negative	N/A	negative	31.95	negative	N/A	N/A	N/A	Fox-Faeces	NA	NA	NA	NA	NA	NA	NA	NA	NA	NA	NA	NA	NA	NA	NA	NA	NA	NA	NA
206	2025-03-26	13.2597	54.5471	well_formed	not_fresh	compact	hairs	white	DNA25/1005	32	N/A	N/A	negative	N/A	negative	31.83	negative	N/A	N/A	N/A	Fox-Faeces	NA	NA	NA	NA	NA	NA	NA	NA	NA	NA	NA	NA	NA	NA	NA	NA	NA	NA	NA
207	2025-03-26	13.2603	54.5472	well_formed	fresh	compact	unknown	black-brown	DNA25/1008	N/A	N/A	N/A	negative	N/A	negative	32.33	negative	N/A	N/A	N/A	Unknown	NA	NA	NA	NA	NA	NA	NA	NA	NA	NA	NA	NA	NA	NA	NA	NA	NA	NA	NA
208	2025-03-26	13.2606	54.5472	well_formed	not_fresh	compact	hairs	white	DNA25/1009	N/A	N/A	N/A	negative	N/A	negative	31.95	negative	N/A	N/A	N/A	Unknown	NA	NA	NA	NA	NA	NA	NA	NA	NA	NA	NA	NA	NA	NA	NA	NA	NA	NA	NA
209	2025-03-26	13.2641	54.5467	well_formed	not_fresh	compact	hairs	brown	DNA25/1010	27.65	N/A	39.27	inconclusive	38.07	positive	32.5	positive	N/A	N/A	N/A	Fox-Faeces	NA	NA	NA	NA	NA	NA	NA	NA	NA	NA	NA	NA	NA	NA	NA	NA	NA	NA	NA
210	2025-03-26	13.2641	54.5467	well_formed	fresh	compact	hairs	black	DNA25/1011	N/A	N/A	N/A	negative	N/A	negative	32.87	negative	N/A	N/A	N/A	Unknown	NA	NA	NA	NA	NA	NA	NA	NA	NA	NA	NA	NA	NA	NA	NA	NA	NA	NA	NA
211	2025-03-26	13.2655	54.5462	well_formed	fresh	compact	unknown	black	DNA25/1012	N/A	N/A	N/A	negative	N/A	negative	32.01	negative	N/A	N/A	N/A	Unknown	NA	NA	NA	NA	NA	NA	NA	NA	NA	NA	NA	NA	NA	NA	NA	NA	NA	NA	NA
212	2025-03-26	13.2659	54.5461	well_formed	not_fresh	compact	unknown	brown	DNA25/1013	37.45	N/A	N/A	negative	N/A	negative	31.76	negative	N/A	N/A	N/A	Fox-Faeces	NA	NA	NA	NA	NA	NA	NA	NA	NA	NA	NA	NA	NA	NA	NA	NA	NA	NA	NA
213	2025-03-26	13.2659	54.5461	well_formed	not_fresh	compact	hairs	white	DNA25/1014	31.58	N/A	N/A	negative	N/A	negative	32.19	negative	N/A	N/A	N/A	Fox-Faeces	NA	NA	NA	NA	NA	NA	NA	NA	NA	NA	NA	NA	NA	NA	NA	NA	NA	NA	NA
214	2025-03-26	13.2663	54.546	well_formed	fresh	compact	unknown	black	DNA25/1015	31.77	25.01	N/A	negative	N/A	negative	32.76	negative	N/A	N/A	N/A	RacDog-Faeces	NA	NA	NA	NA	NA	NA	NA	NA	NA	NA	NA	NA	NA	NA	NA	NA	NA	NA	NA
215	2025-03-26	13.2663	54.546	well_formed	fresh	disintegrated	unknown	black	DNA25/1017	32.22	21.11	N/A	negative	N/A	negative	32.36	negative	N/A	N/A	N/A	RacDog-Faeces	NA	NA	NA	NA	NA	NA	NA	NA	NA	NA	NA	NA	NA	NA	NA	NA	NA	NA	NA
216	2025-03-26	13.2663	54.546	well_formed	fresh	compact	unknown	black	DNA25/1018	36.61	25.24	N/A	negative	N/A	negative	32.74	negative	N/A	N/A	N/A	RacDog-Faeces	NA	NA	NA	NA	NA	NA	NA	NA	NA	NA	NA	NA	NA	NA	NA	NA	NA	NA	NA
217	2025-03-26	13.2722	54.5436	NA	NA	NA	NA	NA	DNA25/1019	26.75	N/A	N/A	negative	N/A	negative	32.33	negative	N/A	N/A	N/A	Fox-Faeces	NA	NA	140	140	NA	NA	NA	NA	190	190	217	217	120	120	NA	NA	NA	NA	NA
218	2025-03-26	13.2722	54.5436	well_formed	not_fresh	compact	unknown	white	DNA25/1020	34.57	N/A	N/A	negative	N/A	negative	32.21	negative	N/A	N/A	N/A	Fox-Faeces	NA	NA	NA	NA	NA	NA	NA	NA	NA	NA	NA	NA	NA	NA	NA	NA	NA	NA	NA
219	2025-03-26	13.2724	54.5434	well_formed	not_fresh	compact	hairs	white	DNA25/1021	28.32	N/A	34.35	positive	37.73	positive	31.79	positive	N/A	N/A	N/A	Fox-Faeces	NA	NA	NA	NA	NA	NA	NA	NA	NA	NA	NA	NA	NA	NA	NA	NA	NA	NA	NA
220	2025-03-26	13.2757	54.5421	well_formed	fresh	disintegrated	unknown	black	DNA25/1022	N/A	N/A	N/A	negative	N/A	negative	33.05	negative	N/A	N/A	N/A	Unknown	NA	NA	NA	NA	NA	NA	NA	NA	NA	NA	NA	NA	NA	NA	NA	NA	NA	NA	NA
221	2025-03-26	13.2843	54.5414	well_formed	not_fresh	compact	unknown	white	DNA25/1023	29.98	N/A	N/A	negative	N/A	negative	32.38	negative	N/A	N/A	N/A	Fox-Faeces	NA	NA	NA	NA	NA	NA	NA	NA	NA	NA	NA	NA	NA	NA	NA	NA	NA	NA	NA
222	2025-03-26	13.277	54.5366	well_formed	not_fresh	compact	unknown	black	DNA25/1024	N/A	N/A	N/A	negative	N/A	negative	32.61	negative	N/A	N/A	N/A	Unknown	NA	NA	NA	NA	NA	NA	NA	NA	NA	NA	NA	NA	NA	NA	NA	NA	NA	NA	NA
223	2025-03-26	13.253	54.5316	well_formed	not_fresh	disintegrated	unknown	black-brown	DNA25/1026	N/A	N/A	N/A	negative	N/A	negative	32.22	negative	32.83	N/A	N/A	Dog-Faeces	NA	NA	NA	NA	NA	NA	NA	NA	NA	NA	NA	NA	NA	NA	NA	NA	NA	NA	NA
224	2025-03-26	13.2424	54.5323	well_formed	not_fresh	compact	hairs	white-brown	DNA25/1027	N/A	N/A	N/A	negative	N/A	negative	32.49	negative	N/A	31.49	N/A	Cat-Faeces	NA	NA	NA	NA	NA	NA	NA	NA	NA	NA	NA	NA	NA	NA	NA	NA	NA	NA	NA
225	2025-03-26	13.2442	54.5336	unformed	fresh	compact	unknown	brown	DNA25/1028	24.54	N/A	N/A	negative	N/A	negative	N/A	NA	N/A	N/A	N/A	Fox-Faeces	NA	NA	NA	NA	NA	NA	NA	NA	NA	NA	NA	NA	NA	NA	NA	NA	NA	NA	NA
226	2025-03-26	13.2458	54.5339	well_formed	not_fresh	compact	hairs	white-brown	DNA25/1029	26.02	N/A	N/A	negative	N/A	negative	32.09	negative	N/A	N/A	N/A	Fox-Faeces	NA	NA	132	140	NA	NA	NA	NA	188	188	NA	NA	120	120	145	157	218	218	Female
227	2025-03-26	13.2458	54.5338	well_formed	fresh	compact	unknown	brown	DNA25/1030	25.63	N/A	N/A	negative	N/A	negative	32.47	negative	N/A	N/A	N/A	Fox-Faeces	NA	NA	140	140	NA	NA	NA	NA	NA	NA	NA	NA	NA	NA	NA	NA	218	218	Female
228	2025-03-26	13.2493	54.5347	unformed	not_fresh	disintegrated	unknown	black-brown	DNA25/1032	28.47	N/A	N/A	negative	N/A	negative	30.7	negative	N/A	N/A	N/A	Fox-Faeces	NA	NA	NA	NA	NA	NA	NA	NA	NA	NA	NA	NA	NA	NA	NA	NA	NA	NA	NA
229	2025-03-26	13.2525	54.5297	unformed	fresh	compact	unknown	brown	DNA25/1033	N/A	N/A	N/A	negative	N/A	negative	31.31	negative	27.87	N/A	N/A	Dog-Faeces	NA	NA	NA	NA	NA	NA	NA	NA	NA	NA	NA	NA	NA	NA	NA	NA	NA	NA	NA
230	2025-03-26	13.2532	54.5279	well_formed	fresh	compact	unknown	black	DNA25/1034	N/A	N/A	N/A	negative	N/A	negative	31.85	negative	24.15	N/A	N/A	Dog-Faeces	NA	NA	NA	NA	NA	NA	NA	NA	NA	NA	NA	NA	NA	NA	NA	NA	NA	NA	NA
231	2025-03-26	13.2537	54.5268	well_formed	fresh	compact	unknown	black-brown	DNA25/1035	38.05	N/A	N/A	negative	N/A	negative	30.92	negative	29.19	N/A	N/A	Dog-Faeces	NA	NA	NA	NA	NA	NA	NA	NA	NA	NA	NA	NA	NA	NA	NA	NA	NA	NA	NA
232	2025-03-26	13.2584	54.5247	unformed	fresh	compact	unknown	black	DNA25/1036	N/A	N/A	N/A	negative	N/A	negative	30.49	negative	N/A	N/A	N/A	Unknown	NA	NA	NA	NA	NA	NA	NA	NA	NA	NA	NA	NA	NA	NA	NA	NA	NA	NA	NA
233	2025-03-26	13.2594	54.5246	well_formed	fresh	compact	hairs	brown	DNA25/1037	N/A	N/A	N/A	negative	N/A	negative	30.57	negative	N/A	N/A	N/A	Unknown	NA	NA	NA	NA	NA	NA	NA	NA	NA	NA	NA	NA	NA	NA	NA	NA	NA	NA	NA
234	2025-03-26	13.2602	54.5265	well_formed	fresh	compact	hairs	brown	DNA25/1038	22.58	N/A	N/A	negative	N/A	negative	31.18	negative	N/A	N/A	N/A	Fox-Faeces	97	97	126	140	NA	NA	152	152	184	190	221	241	NA	NA	149	157	202	218	Male
235	2025-03-26	13.2607	54.5277	well_formed	not_fresh	compact	hairs	white	DNA25/1039	31.05	29.66	N/A	negative	N/A	negative	30.63	negative	N/A	N/A	N/A	Unknown	NA	NA	NA	NA	NA	NA	NA	NA	NA	NA	NA	NA	NA	NA	NA	NA	NA	NA	NA
236	2025-03-26	13.2597	54.5297	well_formed	fresh	compact	unknown	brown	DNA25/1041	N/A	N/A	N/A	negative	N/A	negative	30.56	negative	26.36	33.9	N/A	Dog-Faeces	NA	NA	NA	NA	NA	NA	NA	NA	NA	NA	NA	NA	NA	NA	NA	NA	NA	NA	NA
237	2025-03-26	13.2625	54.5296	well_formed	fresh	compact	hairs	brown	DNA25/1042	27.47	N/A	N/A	negative	N/A	negative	33.06	negative	N/A	N/A	N/A	Fox-Faeces	NA	NA	NA	NA	NA	NA	NA	NA	NA	NA	NA	NA	NA	NA	NA	NA	NA	NA	NA
238	2025-03-26	13.263	54.5313	well_formed	not_fresh	compact	hairs	white	DNA25/1043	22.79	N/A	N/A	negative	N/A	negative	30.85	negative	N/A	N/A	N/A	Fox-Faeces	105	105	132	140	NA	NA	154	154	186	186	227	227	NA	NA	153	153	202	218	Male
239	2025-03-26	13.267	54.5319	well_formed	fresh	compact	hairs	brown	DNA25/1044	21.96	N/A	N/A	negative	N/A	negative	31.3	negative	N/A	N/A	N/A	Fox-Faeces	95	95	134	142	NA	NA	152	152	180	180	227	227	NA	NA	NA	NA	218	218	Female
240	2025-03-26	13.2724	54.5268	well_formed	not_fresh	compact	hairs	black-brown	DNA25/1045	22.48	N/A	N/A	negative	N/A	negative	30.71	negative	N/A	N/A	N/A	Fox-Faeces	97	97	140	140	NA	NA	152	152	184	184	221	221	NA	NA	149	157	202	218	Male
241	2025-03-26	13.2726	54.5268	well_formed	not_fresh	compact	hairs-feathers	brown	DNA25/1046	25.43	N/A	N/A	negative	N/A	negative	30.49	negative	N/A	N/A	N/A	Fox-Faeces	NA	NA	NA	NA	NA	NA	NA	NA	NA	NA	NA	NA	120	120	151	151	220	220	Female
242	2025-03-26	13.2726	54.5268	well_formed	not_fresh	compact	hairs	white	DNA25/1047	29.7	N/A	N/A	negative	N/A	negative	30.77	negative	N/A	N/A	N/A	Fox-Faeces	NA	NA	NA	NA	NA	NA	NA	NA	NA	NA	NA	NA	NA	NA	NA	NA	NA	NA	NA
243	2025-03-26	13.2763	54.5284	well_formed	not_fresh	compact	hairs	white	DNA25/1048	34.64	N/A	N/A	negative	N/A	negative	30.15	negative	N/A	N/A	N/A	Fox-Faeces	NA	NA	NA	NA	NA	NA	NA	NA	NA	NA	NA	NA	NA	NA	NA	NA	NA	NA	NA
244	2025-03-26	13.2772	54.528	well_formed	not_fresh	compact	feathers	white	DNA25/1050	30.17	N/A	N/A	negative	N/A	negative	30.29	negative	N/A	N/A	N/A	Fox-Faeces	NA	NA	NA	NA	NA	NA	NA	NA	NA	NA	NA	NA	NA	NA	NA	NA	NA	NA	NA
245	2025-03-26	13.2775	54.5278	well_formed	not_fresh	compact	hairs	white	DNA25/1051	N/A	N/A	N/A	negative	N/A	negative	30.54	negative	N/A	N/A	N/A	Unknown	NA	NA	NA	NA	NA	NA	NA	NA	NA	NA	NA	NA	NA	NA	NA	NA	NA	NA	NA
246	2025-03-26	13.2775	54.5278	well_formed	not_fresh	compact	hairs	white	DNA25/1052	N/A	N/A	N/A	negative	N/A	negative	30.26	negative	N/A	N/A	N/A	Unknown	NA	NA	NA	NA	NA	NA	NA	NA	NA	NA	NA	NA	NA	NA	NA	NA	NA	NA	NA
247	2025-03-26	13.285	54.53	well_formed	not_fresh	compact	hairs	brown	DNA25/1053	28.03	N/A	N/A	negative	N/A	negative	30.24	negative	N/A	N/A	N/A	Fox-Faeces	NA	NA	NA	NA	NA	NA	NA	NA	NA	NA	NA	NA	NA	NA	NA	NA	NA	NA	NA
248	2025-03-26	13.2842	54.5329	well_formed	not_fresh	compact	unknown	white	DNA25/1054	30.2	N/A	N/A	negative	N/A	negative	30.26	negative	N/A	N/A	N/A	Fox-Faeces	NA	NA	NA	NA	NA	NA	NA	NA	NA	NA	NA	NA	NA	NA	NA	NA	NA	NA	NA
249	2025-03-26	13.2844	54.5331	well_formed	not_fresh	compact	feathers	white	DNA25/1055	29.3	N/A	N/A	negative	N/A	negative	30.74	negative	N/A	N/A	37.38	Fox-Faeces	NA	NA	NA	NA	NA	NA	NA	NA	NA	NA	NA	NA	NA	NA	NA	NA	NA	NA	NA
250	2025-03-26	13.2815	54.5334	well_formed	not_fresh	compact	unknown	white	DNA25/1056	34.01	N/A	N/A	negative	N/A	negative	30.14	negative	N/A	N/A	N/A	Fox-Faeces	NA	NA	NA	NA	NA	NA	NA	NA	NA	NA	NA	NA	NA	NA	NA	NA	NA	NA	NA
252	2025-03-26	13.2772	54.5337	well_formed	not_fresh	compact	feathers	white	DNA25/1057	28.33	N/A	N/A	negative	N/A	negative	30.23	negative	N/A	N/A	N/A	Fox-Faeces	NA	NA	NA	NA	NA	NA	NA	NA	NA	NA	NA	NA	NA	NA	NA	NA	NA	NA	NA
253	2025-03-26	13.2757	54.5343	unformed	not_fresh	compact	hairs-feathers	white	DNA25/1059	26.12	N/A	33.35	positive	33.16	positive	30.33	positive	N/A	37.51	N/A	Fox-Faeces	NA	NA	140	140	NA	NA	152	152	NA	NA	221	231	NA	NA	NA	NA	NA	NA	NA
254	2025-03-26	13.2711	54.5335	well_formed	not_fresh	compact	hairs	black-brown	DNA25/1060	23.02	N/A	N/A	negative	N/A	negative	32.1	negative	N/A	N/A	N/A	Fox-Faeces	NA	NA	134	142	NA	NA	152	152	180	180	221	221	NA	NA	NA	NA	218	218	Female
255	2025-03-26	13.2711	54.5336	well_formed	fresh	compact	unknown	black-brown	DNA25/1061	N/A	N/A	N/A	negative	N/A	negative	30.56	negative	N/A	N/A	N/A	Unknown	NA	NA	NA	NA	NA	NA	NA	NA	NA	NA	NA	NA	NA	NA	NA	NA	NA	NA	NA
256	2025-03-26	13.2637	54.5326	unformed	not_fresh	compact	unknown	white	DNA25/1062	N/A	N/A	N/A	negative	N/A	negative	30.46	negative	29.72	N/A	N/A	Dog-Faeces	NA	NA	NA	NA	NA	NA	NA	NA	NA	NA	NA	NA	NA	NA	NA	NA	NA	NA	NA
257	2025-03-26	13.2573	54.5331	well_formed	not_fresh	compact	hairs	white	DNA25/1063	37.08	N/A	N/A	negative	N/A	negative	31.72	negative	28.35	N/A	N/A	Dog-Faeces	NA	NA	NA	NA	NA	NA	NA	NA	NA	NA	NA	NA	NA	NA	NA	NA	NA	NA	NA
258	2025-03-26	13.2571	54.5331	well_formed	not_fresh	compact	unknown	white	DNA25/1064	N/A	N/A	N/A	negative	N/A	negative	30.3	negative	22.97	N/A	N/A	Dog-Faeces	NA	NA	NA	NA	NA	NA	NA	NA	NA	NA	NA	NA	NA	NA	NA	NA	NA	NA	NA
259	2025-03-26	13.2539	54.5334	unformed	not_fresh	compact	hairs	brown	DNA25/1065	31.26	N/A	N/A	negative	N/A	negative	30.14	negative	N/A	N/A	N/A	Fox-Faeces	NA	NA	NA	NA	NA	NA	NA	NA	NA	NA	NA	NA	NA	NA	NA	NA	NA	NA	NA
260	2025-03-26	13.2524	54.5333	well_formed	not_fresh	compact	hairs	brown	DNA25/1066	32.71	N/A	N/A	negative	N/A	negative	30.22	negative	30.52	N/A	N/A	Unknown	NA	NA	NA	NA	NA	NA	NA	NA	NA	NA	NA	NA	NA	NA	NA	NA	NA	NA	NA
269	2025-04-07	13.2523	54.5131	well_formed	not_fresh	compact	unknown	white-brown	DNA25/1075	N/A	N/A	N/A	negative	N/A	negative	30.12	negative	N/A	N/A	N/A	Unknown	NA	NA	NA	NA	NA	NA	NA	NA	NA	NA	NA	NA	NA	NA	NA	NA	NA	NA	NA
270	2025-04-08	13.2536	54.5126	well_formed	not_fresh	compact	unknown	white-brown	DNA25/1077	24.93	N/A	N/A	negative	N/A	negative	31.2	negative	N/A	N/A	N/A	Fox-Faeces	NA	NA	140	140	NA	NA	152	152	184	190	221	221	NA	NA	145	145	202	218	Male
271	2025-04-09	13.2555	54.5113	well_formed	not_fresh	compact	hairs	white	DNA25/1078	30.53	N/A	30.26	positive	30.71	positive	30.42	positive	N/A	N/A	N/A	Fox-Faeces	NA	NA	NA	NA	NA	NA	NA	NA	NA	NA	NA	NA	NA	NA	NA	NA	NA	NA	NA
272	2025-04-10	13.2555	54.5113	well_formed	not_fresh	compact	unknown	brown	DNA25/1079	N/A	N/A	N/A	negative	N/A	negative	30.68	negative	N/A	N/A	N/A	Unknown	NA	NA	NA	NA	NA	NA	NA	NA	NA	NA	NA	NA	NA	NA	NA	NA	NA	NA	NA
273	2025-04-11	13.2578	54.5118	well_formed	not_fresh	compact	unknown	white-brown	DNA25/1080	N/A	N/A	N/A	negative	N/A	negative	30.27	negative	N/A	N/A	N/A	Unknown	NA	NA	NA	NA	NA	NA	NA	NA	NA	NA	NA	NA	NA	NA	NA	NA	NA	NA	NA
274	2025-04-12	13.2608	54.5128	well_formed	not_fresh	compact	unknown	brown	DNA25/1081	26.1	N/A	N/A	negative	N/A	negative	30.12	negative	34.69	N/A	N/A	Fox-Faeces	NA	NA	140	140	NA	NA	NA	NA	190	190	217	225	120	124	151	151	NA	NA	NA
275	2025-04-13	13.2633	54.512	well_formed	not_fresh	compact	hairs	brown	DNA25/1082	28.5	N/A	N/A	negative	N/A	negative	30.25	negative	N/A	N/A	N/A	Fox-Faeces	NA	NA	NA	NA	NA	NA	NA	NA	NA	NA	NA	NA	NA	NA	NA	NA	NA	NA	NA
276	2025-04-14	13.264	54.5128	unformed	not_fresh	compact	unknown	brown	DNA25/1083	36.61	N/A	N/A	negative	N/A	negative	30.52	negative	N/A	N/A	N/A	Fox-Faeces	NA	NA	NA	NA	NA	NA	NA	NA	NA	NA	NA	NA	NA	NA	NA	NA	NA	NA	NA
277	2025-04-15	13.266	54.5132	well_formed	not_fresh	compact	hairs	white	DNA25/1084	35.76	N/A	N/A	negative	37.51	positive	30.18	positive	N/A	N/A	N/A	Fox-Faeces	NA	NA	NA	NA	NA	NA	NA	NA	NA	NA	NA	NA	NA	NA	NA	NA	NA	NA	NA
278	2025-04-16	13.2679	54.5177	well_formed	not_fresh	compact	hairs	white	DNA25/1086	N/A	N/A	N/A	negative	N/A	negative	30.21	negative	N/A	N/A	N/A	Unknown	NA	NA	NA	NA	NA	NA	NA	NA	NA	NA	NA	NA	NA	NA	NA	NA	NA	NA	NA
279	2025-04-17	13.272	54.5186	NA	NA	NA	NA	NA	DNA25/1087	29.1	N/A	N/A	negative	N/A	negative	31.08	negative	N/A	N/A	N/A	Fox-Faeces	NA	NA	NA	NA	NA	NA	NA	NA	NA	NA	NA	NA	NA	NA	NA	NA	NA	NA	NA
280	2025-04-18	13.2749	54.5183	well_formed	not_fresh	compact	hairs	white	DNA25/1088	34.08	N/A	41.69	inconclusive	37.41	positive	30.01	positive	N/A	N/A	N/A	Fox-Faeces	NA	NA	NA	NA	NA	NA	NA	NA	NA	NA	NA	NA	NA	NA	NA	NA	NA	NA	NA
281	2025-04-19	13.2807	54.5213	well_formed	not_fresh	compact	hairs	white	DNA25/1089	N/A	N/A	N/A	negative	N/A	negative	30.28	negative	N/A	N/A	N/A	Unknown	NA	NA	NA	NA	NA	NA	NA	NA	NA	NA	NA	NA	NA	NA	NA	NA	NA	NA	NA
282	2025-04-20	13.2801	54.5232	well_formed	not_fresh	compact	unknown	brown	DNA25/1090	N/A	N/A	N/A	negative	N/A	negative	30	negative	N/A	N/A	N/A	Unknown	NA	NA	NA	NA	NA	NA	NA	NA	NA	NA	NA	NA	NA	NA	NA	NA	NA	NA	NA
283	2025-04-21	13.2751	54.5253	well_formed	not_fresh	compact	unknown	white-brown	DNA25/1091	29.34	N/A	N/A	negative	N/A	negative	30.18	negative	N/A	N/A	N/A	Fox-Faeces	NA	NA	NA	NA	NA	NA	NA	NA	NA	NA	NA	NA	NA	NA	NA	NA	NA	NA	NA
284	2025-04-22	13.2751	54.5253	well_formed	not_fresh	compact	hairs	white	DNA25/1092	29.49	N/A	N/A	negative	37.17	positive	30.67	positive	N/A	N/A	N/A	Fox-Faeces	NA	NA	NA	NA	NA	NA	NA	NA	NA	NA	NA	NA	NA	NA	NA	NA	NA	NA	NA
285	2025-04-23	13.2751	54.5253	well_formed	not_fresh	compact	unknown	brown	DNA25/1093	33.14	N/A	N/A	negative	N/A	negative	30.37	negative	N/A	N/A	N/A	Fox-Faeces	NA	NA	NA	NA	NA	NA	NA	NA	NA	NA	NA	NA	NA	NA	NA	NA	NA	NA	NA
286	2025-04-24	13.2716	54.5252	well_formed	not_fresh	compact	hairs	white	DNA25/1096	29.51	N/A	38.76	positive	35.03	positive	30.43	positive	N/A	N/A	N/A	Fox-Faeces	NA	NA	NA	NA	NA	NA	NA	NA	NA	NA	NA	NA	NA	NA	NA	NA	NA	NA	NA
288	2025-04-25	13.2522	54.5184	well_formed	not_fresh	disintegrated	unknown	brown	DNA25/1097	24.18	N/A	35.52	positive	33.54	positive	30.37	positive	N/A	N/A	N/A	Fox-Faeces	101	101	140	140	NA	NA	152	152	184	184	227	227	120	120	145	145	202	218	Male
290	2025-04-26	13.1642	54.5191	well_formed	not_fresh	compact	hairs	white-brown	DNA25/1098	N/A	N/A	N/A	negative	N/A	negative	39.44	NA	31.68	40.67	N/A	Dog-Faeces	NA	NA	NA	NA	NA	NA	NA	NA	NA	NA	NA	NA	NA	NA	NA	NA	NA	NA	NA
291	2025-04-27	13.1642	54.5197	unformed	not_fresh	compact	unknown	black-brown	DNA25/1099	28.46	N/A	N/A	negative	35.53	positive	30.62	positive	N/A	N/A	N/A	Fox-Faeces	NA	NA	NA	NA	NA	NA	NA	NA	NA	NA	NA	NA	NA	NA	NA	NA	NA	NA	NA
293	2025-04-28	13.1635	54.5269	unformed	fresh	compact	unknown	black	DNA25/1100	24.56	N/A	37.4	positive	35.64	positive	34.48	positive	N/A	N/A	N/A	Fox-Faeces	NA	NA	NA	NA	NA	NA	152	152	NA	NA	NA	NA	NA	NA	NA	NA	NA	NA	NA
294	2025-04-29	13.1668	54.5285	unformed	not_fresh	compact	unknown	black-brown	DNA25/1101	29.23	N/A	35.55	positive	33.96	positive	30.07	positive	N/A	N/A	N/A	Fox-Faeces	NA	NA	NA	NA	NA	NA	NA	NA	NA	NA	NA	NA	NA	NA	NA	NA	NA	NA	NA
295	2025-04-30	13.1608	54.5344	well_formed	not_fresh	compact	hairs	brown	DNA25/1102	39.94	N/A	N/A	negative	N/A	negative	31.01	negative	27.07	N/A	N/A	Dog-Faeces	NA	NA	NA	NA	NA	NA	NA	NA	NA	NA	NA	NA	NA	NA	NA	NA	NA	NA	NA
296	2025-03-19	13.1589	54.5389	NA	NA	NA	NA	NA	DNA25/1103	N/A	N/A	N/A	negative	N/A	negative	30.22	negative	N/A	N/A	N/A	Unknown	NA	NA	NA	NA	NA	NA	NA	NA	NA	NA	NA	NA	NA	NA	NA	NA	NA	NA	NA
297	2025-04-07	13.159	54.5389	well_formed	not_fresh	disintegrated	unknown	brown	DNA25/1105	N/A	N/A	N/A	negative	N/A	negative	30.13	negative	N/A	N/A	N/A	Unknown	NA	NA	NA	NA	NA	NA	NA	NA	NA	NA	NA	NA	NA	NA	NA	NA	NA	NA	NA
298	2025-03-26	13,253432	54,541043	unformed	fresh	disintegrated	hairs	black	DNA25/1106	25.78	N/A	N/A	negative	N/A	negative	31.19	negative	N/A	N/A	N/A	Fox-Faeces	NA	NA	NA	NA	NA	NA	NA	NA	NA	NA	NA	NA	NA	NA	NA	NA	NA	NA	NA
299	2025-04-07	13.162	54.541	well_formed	not_fresh	compact	hairs	white	DNA25/1107	30.55	N/A	N/A	negative	N/A	negative	29.99	negative	N/A	N/A	N/A	Fox-Faeces	NA	NA	NA	NA	NA	NA	NA	NA	NA	NA	NA	NA	NA	NA	NA	NA	NA	NA	NA
300	2025-04-07	13.1669	54.5371	unformed	not_fresh	disintegrated	feathers	brown	DNA25/1108	24.49	N/A	34.72	positive	32.15	positive	30.48	positive	38.51	N/A	N/A	Fox-Faeces	103	103	134	134	NA	NA	152	152	184	184	221	227	120	120	157	157	218	218	Female
301	2025-04-07	13.167	54.5348	well_formed	not_fresh	compact	hairs	brown	DNA25/1109	N/A	N/A	N/A	negative	N/A	negative	30.99	negative	N/A	N/A	N/A	Unknown	NA	NA	NA	NA	NA	NA	NA	NA	NA	NA	NA	NA	NA	NA	NA	NA	NA	NA	NA
302	2025-04-07	13.167	54.5348	well_formed	not_fresh	compact	hairs	white	DNA25/1110	24.34	N/A	31.37	positive	31.16	positive	30.63	positive	N/A	N/A	N/A	Fox-Faeces	97	97	140	140	NA	NA	152	152	186	186	221	227	NA	NA	153	153	202	220	Male
303	2025-04-07	13.1688	54.5334	NA	NA	NA	NA	NA	DNA25/1111	26.63	N/A	41.29	inconclusive	36.62	positive	30.52	positive	N/A	N/A	N/A	Fox-Faeces	NA	NA	NA	NA	NA	NA	NA	NA	NA	NA	NA	NA	128	128	145	145	NA	NA	NA
304	2025-04-07	13.1724	54.5326	unformed	not_fresh	compact	unknown	black	DNA25/1112	N/A	N/A	N/A	negative	N/A	negative	35.81	negative	N/A	N/A	N/A	Unknown	NA	NA	NA	NA	NA	NA	NA	NA	NA	NA	NA	NA	NA	NA	NA	NA	NA	NA	NA
305	2025-04-07	13.1735	54.5335	well_formed	not_fresh	compact	hairs	black-grey	DNA25/1114	N/A	N/A	N/A	negative	N/A	negative	30.11	negative	N/A	N/A	N/A	Unknown	NA	NA	NA	NA	NA	NA	NA	NA	NA	NA	NA	NA	NA	NA	NA	NA	NA	NA	NA
306	2025-04-07	13.1791	54.5288	well_formed	not_fresh	compact	unknown	black	DNA25/1115	N/A	N/A	N/A	negative	N/A	negative	30.4	negative	26.25	N/A	N/A	Dog-Faeces	NA	NA	NA	NA	NA	NA	NA	NA	NA	NA	NA	NA	NA	NA	NA	NA	NA	NA	NA
307	2025-04-07	13.1767	54.5269	well_formed	not_fresh	compact	unknown	black	DNA25/1116	N/A	N/A	N/A	negative	N/A	negative	35.11	negative	27.1	N/A	N/A	Dog-Faeces	NA	NA	NA	NA	NA	NA	NA	NA	NA	NA	NA	NA	NA	NA	NA	NA	NA	NA	NA
308	2025-04-07	13.1677	54.5254	unformed	not_fresh	compact	unknown	black	DNA25/1117	26.78	N/A	42.26	inconclusive	36.34	positive	32.68	positive	N/A	N/A	N/A	Fox-Faeces	NA	NA	NA	NA	NA	NA	NA	NA	NA	NA	NA	NA	NA	NA	NA	NA	218	218	Female
310	2025-04-07	13.1677	54.5199	well_formed	not_fresh	compact	hairs	white	DNA25/1118	32.03	N/A	N/A	negative	N/A	negative	30.51	negative	N/A	N/A	N/A	Fox-Faeces	NA	NA	NA	NA	NA	NA	NA	NA	NA	NA	NA	NA	NA	NA	NA	NA	NA	NA	NA
311	2025-04-07	13.1717	54.5086	well_formed	not_fresh	compact	unknown	white	DNA25/1120	31.1	N/A	N/A	negative	N/A	negative	31.3	negative	N/A	N/A	N/A	Fox-Faeces	NA	NA	NA	NA	NA	NA	NA	NA	NA	NA	NA	NA	NA	NA	NA	NA	NA	NA	NA
312	2025-04-07	13.1687	54.5113	well_formed	not_fresh	compact	unknown	brown	DNA25/1121	39.28	N/A	N/A	negative	N/A	negative	33.29	negative	29.14	N/A	N/A	Dog-Faeces	NA	NA	NA	NA	NA	NA	NA	NA	NA	NA	NA	NA	NA	NA	NA	NA	NA	NA	NA
313	2025-04-24	13.2502	54.5103	well_formed	not_fresh	compact	unknown	black-brown	DNA25/1122	N/A	N/A	N/A	negative	N/A	negative	31.49	negative	27.94	N/A	N/A	Dog-Faeces	NA	NA	NA	NA	NA	NA	NA	NA	NA	NA	NA	NA	NA	NA	NA	NA	NA	NA	NA
314	2025-04-24	13.2406	54.5035	well_formed	fresh	compact	hairs	white	DNA25/1123	27.83	N/A	33.72	positive	36.82	positive	31.7	positive	N/A	N/A	N/A	Fox-Faeces	NA	NA	NA	NA	NA	NA	NA	NA	NA	NA	NA	NA	NA	NA	NA	NA	NA	NA	NA
315	2025-04-24	13.2386	54.5029	well_formed	not_fresh	compact	hairs	white	DNA25/1124	26.42	N/A	N/A	negative	N/A	negative	31.29	negative	N/A	N/A	N/A	Fox-Faeces	101	101	134	140	NA	NA	152	152	NA	NA	NA	NA	116	120	157	157	NA	NA	NA
316	2025-04-24	13.2309	54.5027	well_formed	fresh	compact	unknown	brown	DNA25/1125	28.02	N/A	N/A	negative	N/A	negative	31.89	negative	N/A	41.03	N/A	Fox-Faeces	NA	NA	NA	NA	NA	NA	NA	NA	NA	NA	NA	NA	NA	NA	NA	NA	NA	NA	NA
317	2025-04-24	13.2308	54.5026	well_formed	not_fresh	compact	hairs	white-brown	DNA25/1126	N/A	N/A	N/A	negative	N/A	negative	31.33	negative	N/A	N/A	N/A	Unknown	NA	NA	NA	NA	NA	NA	NA	NA	NA	NA	NA	NA	NA	NA	NA	NA	NA	NA	NA
318	2025-04-24	13.2318	54.5019	well_formed	not_fresh	compact	feathers	brown	DNA25/1127	28.58	N/A	37.17	positive	37.66	positive	31.39	positive	N/A	N/A	N/A	Fox-Faeces	NA	NA	NA	NA	NA	NA	NA	NA	NA	NA	NA	NA	NA	NA	NA	NA	NA	NA	NA
319	2025-04-24	13.2322	54.5018	well_formed	not_fresh	compact	hairs	white-brown	DNA25/1129	28.08	N/A	N/A	negative	N/A	negative	32.04	negative	N/A	N/A	N/A	Fox-Faeces	NA	NA	NA	NA	NA	NA	NA	NA	NA	NA	NA	NA	NA	NA	NA	NA	NA	NA	NA
320	2025-04-24	13.2321	54.5015	well_formed	not_fresh	compact	hairs	white	DNA25/1130	24.9	N/A	N/A	negative	N/A	negative	30.81	negative	N/A	N/A	N/A	Fox-Faeces	95	101	134	140	NA	NA	152	152	174	190	NA	NA	118	118	151	151	204	218	Male
321	2025-04-24	13.2311	54.5006	well_formed	not_fresh	compact	hairs	white	DNA25/1131	29.51	N/A	N/A	negative	N/A	negative	31.22	negative	N/A	N/A	N/A	Fox-Faeces	NA	NA	NA	NA	NA	NA	NA	NA	NA	NA	NA	NA	NA	NA	NA	NA	NA	NA	NA
322	2025-04-24	13.2301	54.498	well_formed	fresh	compact	hairs	black-brown	DNA25/1132	24.79	N/A	32.23	positive	36.44	positive	34.67	positive	N/A	N/A	N/A	Fox-Faeces	101	101	140	140	NA	NA	152	152	190	190	NA	NA	NA	NA	151	151	NA	NA	NA
323	2025-04-24	13.2363	54.4974	well_formed	not_fresh	compact	unknown	white	DNA25/1133	N/A	N/A	N/A	negative	N/A	negative	30.85	negative	N/A	N/A	N/A	Unknown	NA	NA	NA	NA	NA	NA	NA	NA	NA	NA	NA	NA	NA	NA	NA	NA	NA	NA	NA
324	2025-04-24	13.2515	54.496	unformed	not_fresh	compact	hairs	black-brown	DNA25/1134	24.6	N/A	N/A	negative	N/A	negative	31.08	negative	38.25	N/A	N/A	Fox-Faeces	NA	NA	112	112	NA	NA	150	150	NA	NA	NA	NA	NA	NA	NA	NA	NA	NA	NA
325	2025-04-24	13.2536	54.4956	unformed	not_fresh	compact	unknown	brown	DNA25/1135	29.11	N/A	31.87	positive	34.09	positive	31.72	positive	N/A	N/A	N/A	Fox-Faeces	NA	NA	NA	NA	NA	NA	NA	NA	NA	NA	NA	NA	NA	NA	NA	NA	NA	NA	NA
326	2025-04-24	13.252	54.5066	well_formed	not_fresh	disintegrated	unknown	brown	DNA25/1136	29.18	N/A	N/A	negative	38.5	positive	31.11	positive	N/A	N/A	N/A	Fox-Faeces	NA	NA	NA	NA	NA	NA	NA	NA	NA	NA	NA	NA	NA	NA	NA	NA	NA	NA	NA
327	2025-04-24	13.2652	54.5103	well_formed	fresh	disintegrated	unknown	brown	DNA25/1138	25.51	N/A	N/A	negative	N/A	negative	30.79	negative	N/A	39.06	N/A	Fox-Faeces	85	99	140	140	NA	NA	152	152	172	172	237	237	120	120	143	143	202	218	Male
328	2025-04-24	13.2652	54.5103	well_formed	not_fresh	compact	hairs	brown	DNA25/1139	32.58	N/A	N/A	negative	N/A	negative	35.54	negative	N/A	N/A	N/A	Fox-Faeces	NA	NA	NA	NA	NA	NA	NA	NA	NA	NA	NA	NA	NA	NA	NA	NA	NA	NA	NA
330	2025-04-24	13.2496	54.5052	well_formed	not_fresh	compact	hairs	brown	DNA25/1140	N/A	27.18	N/A	negative	N/A	negative	31.52	negative	N/A	N/A	N/A	RacDog-Faeces	NA	NA	NA	NA	NA	NA	NA	NA	NA	NA	NA	NA	NA	NA	NA	NA	NA	NA	NA
331	2025-04-24	13.2478	54.5034	well_formed	not_fresh	compact	unknown	brown	DNA25/1141	N/A	N/A	N/A	negative	N/A	negative	31.2	negative	N/A	N/A	N/A	Unknown	NA	NA	NA	NA	NA	NA	NA	NA	NA	NA	NA	NA	NA	NA	NA	NA	NA	NA	NA
332	2025-04-24	13.2491	54.5019	well_formed	not_fresh	compact	unknown	brown	DNA25/1142	27.56	N/A	38.8	positive	38.23	positive	30.51	positive	39.18	N/A	N/A	Fox-Faeces	NA	NA	NA	NA	NA	NA	NA	NA	NA	NA	NA	NA	NA	NA	NA	NA	NA	NA	NA
333	2025-04-24	13.2533	54.5035	well_formed	fresh	compact	unknown	brown	DNA25/1143	N/A	N/A	N/A	negative	N/A	negative	31.24	negative	N/A	N/A	N/A	Unknown	NA	NA	NA	NA	NA	NA	NA	NA	NA	NA	NA	NA	NA	NA	NA	NA	NA	NA	NA
334	2025-04-24	13.2547	54.5022	well_formed	fresh	compact	unknown	brown	DNA25/1144	25.38	N/A	34.73	positive	38.06	positive	31.15	positive	N/A	N/A	N/A	Fox-Faeces	105	105	140	140	NA	NA	152	152	NA	NA	NA	NA	NA	NA	NA	NA	202	218	Male
335	2025-04-24	13.2571	54.5004	well_formed	not_fresh	compact	unknown	brown	DNA25/1145	25.63	N/A	N/A	negative	N/A	negative	31.25	negative	N/A	N/A	N/A	Fox-Faeces	NA	NA	NA	NA	NA	NA	152	152	NA	NA	NA	NA	120	120	155	155	NA	NA	NA
336	2025-04-24	13.2603	54.4989	well_formed	not_fresh	compact	unknown	brown	DNA25/1147	N/A	N/A	N/A	negative	N/A	negative	32.08	negative	N/A	N/A	N/A	Unknown	NA	NA	NA	NA	NA	NA	NA	NA	NA	NA	NA	NA	NA	NA	NA	NA	NA	NA	NA
337	2025-04-24	13.2606	54.4988	well_formed	not_fresh	disintegrated	unknown	brown	DNA25/1148	29.57	N/A	N/A	negative	N/A	negative	30.98	negative	N/A	N/A	N/A	Fox-Faeces	NA	NA	NA	NA	NA	NA	NA	NA	NA	NA	NA	NA	NA	NA	NA	NA	NA	NA	NA
338	2025-04-24	13.2644	54.4992	unformed	not_fresh	compact	unknown	brown	DNA25/1149	N/A	N/A	N/A	negative	N/A	negative	30.59	negative	N/A	N/A	N/A	Unknown	NA	NA	NA	NA	NA	NA	NA	NA	NA	NA	NA	NA	NA	NA	NA	NA	NA	NA	NA
339	2025-04-24	13.2689	54.5008	unformed	not_fresh	compact	unknown	brown	DNA25/1150	39.23	N/A	N/A	negative	N/A	negative	30.89	negative	28.51	N/A	N/A	Dog-Faeces	NA	NA	NA	NA	NA	NA	NA	NA	NA	NA	NA	NA	NA	NA	NA	NA	NA	NA	NA
340	2025-04-24	13.2706	54.501	well_formed	not_fresh	disintegrated	unknown	black-brown	DNA25/1151	26.43	N/A	N/A	negative	N/A	negative	33.82	negative	N/A	N/A	N/A	Fox-Faeces	NA	NA	140	140	NA	NA	NA	NA	NA	NA	NA	NA	122	128	NA	NA	NA	NA	NA
341	2025-04-24	13.2723	54.4998	well_formed	not_fresh	compact	unknown	black	DNA25/1152	N/A	N/A	N/A	negative	N/A	negative	30.85	negative	N/A	N/A	N/A	Unknown	NA	NA	NA	NA	NA	NA	NA	NA	NA	NA	NA	NA	NA	NA	NA	NA	NA	NA	NA
342	2025-04-24	13.2738	54.5013	well_formed	not_fresh	disintegrated	unknown	brown	DNA25/1153	N/A	N/A	N/A	negative	N/A	negative	31.53	negative	N/A	N/A	N/A	Unknown	NA	NA	NA	NA	NA	NA	NA	NA	NA	NA	NA	NA	NA	NA	NA	NA	NA	NA	NA
343	2025-04-24	13.2736	54.5018	well_formed	fresh	compact	unknown	brown	DNA25/1154	26.34	N/A	N/A	negative	N/A	negative	31.21	negative	N/A	N/A	N/A	Fox-Faeces	NA	NA	126	140	NA	NA	164	164	NA	NA	NA	NA	120	120	151	151	218	218	Female
344	2025-04-24	13.2736	54.502	unformed	not_fresh	compact	unknown	brown	DNA25/1156	N/A	N/A	N/A	negative	N/A	negative	30.49	negative	26.18	N/A	N/A	Dog-Faeces	NA	NA	NA	NA	NA	NA	NA	NA	NA	NA	NA	NA	NA	NA	NA	NA	NA	NA	NA
345	2025-04-24	13.2729	54.5036	unformed	fresh	compact	unknown	yellow	DNA25/1157	N/A	N/A	N/A	negative	N/A	negative	30.79	negative	N/A	N/A	N/A	Unknown	NA	NA	NA	NA	NA	NA	NA	NA	NA	NA	NA	NA	NA	NA	NA	NA	NA	NA	NA
346	2025-04-24	13.2742	54.5065	well_formed	not_fresh	compact	unknown	brown	DNA25/1158	38.21	N/A	N/A	negative	N/A	negative	30.84	negative	N/A	N/A	N/A	Unknown	NA	NA	NA	NA	NA	NA	NA	NA	NA	NA	NA	NA	NA	NA	NA	NA	NA	NA	NA
347	2025-04-24	13.2741	54.5067	unformed	not_fresh	compact	unknown	black	DNA25/1159	N/A	N/A	N/A	negative	N/A	negative	31.61	negative	N/A	N/A	N/A	Unknown	NA	NA	NA	NA	NA	NA	NA	NA	NA	NA	NA	NA	NA	NA	NA	NA	NA	NA	NA
348	2025-04-24	13.272	54.5075	well_formed	not_fresh	compact	unknown	brown	DNA25/1160	N/A	N/A	N/A	negative	N/A	negative	31.38	negative	29.39	40.16	N/A	Dog-Faeces	NA	NA	NA	NA	NA	NA	NA	NA	NA	NA	NA	NA	NA	NA	NA	NA	NA	NA	NA
349	2025-04-24	13.2681	54.5055	well_formed	not_fresh	disintegrated	unknown	brown	DNA25/1161	23.8	N/A	39.14	inconclusive	37.45	positive	30.53	positive	N/A	N/A	N/A	Fox-Faeces	85	99	144	144	NA	NA	152	152	172	172	NA	NA	118	118	151	151	NA	NA	NA
350	2025-04-24	13.2674	54.505	well_formed	not_fresh	compact	unknown	brown	DNA25/1162	23.73	N/A	N/A	negative	N/A	negative	30.7	negative	N/A	N/A	N/A	Fox-Faeces	85	99	144	144	NA	NA	152	152	174	184	237	237	120	120	141	153	NA	NA	NA
351	2025-04-24	13.2653	54.5103	well_formed	not_fresh	disintegrated	unknown	black-brown	DNA25/1163	N/A	N/A	N/A	negative	N/A	negative	39.8	NA	N/A	N/A	N/A	Unknown	NA	NA	NA	NA	NA	NA	NA	NA	NA	NA	NA	NA	NA	NA	NA	NA	NA	NA	NA
352	2025-04-24	13.2729	54.5123	well_formed	not_fresh	compact	hairs	brown	DNA25/1165	35.52	N/A	N/A	negative	N/A	negative	30.81	negative	28.38	40.18	N/A	Dog-Faeces	NA	NA	NA	NA	NA	NA	NA	NA	NA	NA	NA	NA	NA	NA	NA	NA	NA	NA	NA
353	2025-04-24	13.2751	54.5112	well_formed	not_fresh	compact	unknown	white	DNA25/1166	26.34	N/A	31.34	positive	34.11	positive	31.43	positive	N/A	38.47	N/A	Fox-Faeces	95	95	NA	NA	NA	NA	162	162	190	190	NA	NA	120	120	157	157	NA	NA	NA
354	2025-04-24	13.2767	54.5097	well_formed	not_fresh	compact	hairs	brown	DNA25/1167	38.59	N/A	N/A	negative	N/A	negative	31.41	negative	N/A	25.36	N/A	Cat-Faeces	NA	NA	NA	NA	NA	NA	NA	NA	NA	NA	NA	NA	NA	NA	NA	NA	NA	NA	NA
355	2025-04-24	13.2844	54.5114	well_formed	not_fresh	compact	hairs	white	DNA25/1168	27.75	N/A	N/A	negative	N/A	negative	31.18	negative	N/A	N/A	N/A	Fox-Faeces	NA	NA	NA	NA	NA	NA	NA	NA	NA	NA	NA	NA	NA	NA	NA	NA	NA	NA	NA
356	2025-04-24	13.2845	54.5118	well_formed	not_fresh	compact	hairs	black-brown	DNA25/1169	27.42	N/A	N/A	negative	40.29	inconclusive	31.28	negative	N/A	N/A	N/A	Fox-Faeces	NA	NA	NA	NA	NA	NA	NA	NA	NA	NA	NA	NA	NA	NA	NA	NA	NA	NA	NA
357	2025-04-24	13.2842	54.5118	well_formed	not_fresh	compact	hairs	white	DNA25/1170	28.86	N/A	N/A	negative	40.19	inconclusive	30.66	negative	N/A	N/A	N/A	Fox-Faeces	NA	NA	NA	NA	NA	NA	NA	NA	NA	NA	NA	NA	NA	NA	NA	NA	NA	NA	NA
358	2025-04-24	13.2841	54.5118	well_formed	not_fresh	compact	hairs	brown	DNA25/1171	23.84	N/A	27.84	positive	31.49	positive	32.27	positive	N/A	40.04	N/A	Fox-Faeces	NA	NA	134	140	NA	NA	152	152	186	186	NA	NA	NA	NA	NA	NA	NA	NA	NA
359	2025-04-24	13.2841	54.5124	well_formed	not_fresh	compact	hairs	white	DNA25/1172	26.8	N/A	30.62	positive	33.64	positive	31.02	positive	N/A	N/A	N/A	Fox-Faeces	NA	NA	NA	NA	NA	NA	NA	NA	NA	NA	NA	NA	NA	NA	NA	NA	NA	NA	NA
360	2025-04-24	13.284	54.5124	well_formed	not_fresh	compact	hairs	white	DNA25/1174	28.3	N/A	N/A	negative	N/A	negative	30.55	negative	N/A	N/A	N/A	Fox-Faeces	NA	NA	NA	NA	NA	NA	NA	NA	NA	NA	NA	NA	NA	NA	NA	NA	NA	NA	NA
361	2025-04-24	13.2847	54.5131	well_formed	not_fresh	disintegrated	hairs	black	DNA25/1175	N/A	N/A	N/A	negative	N/A	negative	31.16	negative	N/A	N/A	N/A	Unknown	NA	NA	NA	NA	NA	NA	NA	NA	NA	NA	NA	NA	NA	NA	NA	NA	NA	NA	NA
362	2025-04-24	13.2852	54.5136	well_formed	not_fresh	disintegrated	hairs	white	DNA25/1176	34.27	N/A	N/A	negative	N/A	negative	31.07	negative	N/A	N/A	N/A	Fox-Faeces	NA	NA	NA	NA	NA	NA	NA	NA	NA	NA	NA	NA	NA	NA	NA	NA	NA	NA	NA
363	2025-04-24	13.2858	54.5142	well_formed	not_fresh	compact	hairs	white	DNA25/1177	26.2	N/A	28.67	positive	31.61	positive	31.07	positive	37.72	N/A	N/A	Fox-Faeces	NA	NA	120	120	NA	NA	164	164	184	184	221	221	NA	NA	NA	NA	NA	NA	NA
364	2025-04-24	13.2982	54.5131	well_formed	not_fresh	compact	feathers	white	DNA25/1178	30.48	N/A	N/A	negative	N/A	negative	31.08	negative	N/A	N/A	N/A	Fox-Faeces	NA	NA	NA	NA	NA	NA	NA	NA	NA	NA	NA	NA	NA	NA	NA	NA	NA	NA	NA
365	2025-04-24	13.2999	54.5131	well_formed	not_fresh	compact	feathers	white	DNA25/1179	32.78	N/A	N/A	negative	N/A	negative	30.6	negative	N/A	N/A	N/A	Fox-Faeces	NA	NA	NA	NA	NA	NA	NA	NA	NA	NA	NA	NA	NA	NA	NA	NA	NA	NA	NA
366	2025-04-24	13.303	54.5121	well_formed	fresh	compact	unknown	black	DNA25/1180	N/A	N/A	N/A	negative	N/A	negative	31.35	negative	N/A	N/A	N/A	Unknown	NA	NA	NA	NA	NA	NA	NA	NA	NA	NA	NA	NA	NA	NA	NA	NA	NA	NA	NA
367	2025-04-24	13.3028	54.5121	well_formed	not_fresh	disintegrated	hairs	brown	DNA25/1181	29.94	N/A	N/A	negative	N/A	negative	31.62	negative	N/A	N/A	N/A	Fox-Faeces	NA	NA	NA	NA	NA	NA	NA	NA	NA	NA	NA	NA	NA	NA	NA	NA	NA	NA	NA
368	2025-04-24	13.3032	54.5119	well_formed	not_fresh	compact	hairs	brown	DNA25/1184	22.77	N/A	N/A	negative	N/A	negative	35.65	negative	N/A	N/A	N/A	Fox-Faeces	NA	NA	140	140	NA	NA	152	152	184	184	NA	NA	NA	NA	NA	NA	NA	NA	NA
369	2025-04-24	13.3021	54.512	well_formed	not_fresh	compact	hairs	white	DNA25/1185	45.87	26.37	N/A	negative	N/A	negative	33.45	negative	N/A	N/A	N/A	RacDog-Faeces	NA	NA	NA	NA	NA	NA	NA	NA	NA	NA	NA	NA	NA	NA	NA	NA	NA	NA	NA
370	2025-04-24	13.3016	54.5114	well_formed	fresh	disintegrated	unknown	brown	DNA25/1186	26.66	N/A	N/A	negative	N/A	negative	31.88	negative	N/A	N/A	37.12	Fox-Faeces	NA	NA	NA	NA	NA	NA	164	164	NA	NA	NA	NA	NA	NA	157	157	NA	NA	NA
371	2025-04-24	13.2995	54.5102	well_formed	not_fresh	compact	hairs	white-brown	DNA25/1187	23.66	N/A	N/A	negative	N/A	negative	30.93	negative	N/A	N/A	N/A	Fox-Faeces	85	85	140	140	NA	NA	152	152	170	170	237	237	120	120	141	141	220	220	Female
372	2025-04-24	13.2995	54.5099	unformed	not_fresh	compact	unknown	brown	DNA25/1188	25.07	N/A	N/A	negative	N/A	negative	30.72	negative	N/A	N/A	N/A	Fox-Faeces	97	97	140	140	NA	NA	NA	NA	184	184	221	221	NA	NA	145	145	202	218	Male
373	2025-04-24	13.2995	54.5098	well_formed	not_fresh	compact	hairs	brown	DNA25/1189	25.13	N/A	N/A	negative	N/A	negative	36.29	negative	N/A	N/A	N/A	Fox-Faeces	NA	NA	140	140	NA	NA	152	152	172	172	NA	NA	NA	NA	145	145	202	218	Male
374	2025-04-24	13.2996	54.5098	well_formed	not_fresh	compact	hairs	white	DNA25/1190	32.09	N/A	N/A	negative	N/A	negative	30.62	negative	N/A	N/A	N/A	Fox-Faeces	NA	NA	NA	NA	NA	NA	NA	NA	NA	NA	NA	NA	NA	NA	NA	NA	NA	NA	NA
375	2025-04-24	13.2996	54.5098	well_formed	fresh	compact	unknown	black-brown	DNA25/1191	N/A	N/A	N/A	negative	N/A	negative	31.15	negative	N/A	N/A	N/A	Unknown	NA	NA	NA	NA	NA	NA	NA	NA	NA	NA	NA	NA	NA	NA	NA	NA	NA	NA	NA
376	2025-04-24	13.2892	54.5046	well_formed	not_fresh	compact	hairs	brown	DNA25/1193	23.76	N/A	33.31	positive	36.74	positive	31.07	positive	N/A	N/A	N/A	Fox-Faeces	105	105	140	140	NA	NA	152	152	186	186	239	239	116	116	149	153	202	220	Male
377	2025-04-24	13.2828	54.5041	well_formed	not_fresh	compact	feathers	brown	DNA25/1194	N/A	N/A	N/A	negative	38.4	positive	34.3	positive	N/A	N/A	N/A	Unknown	NA	NA	NA	NA	NA	NA	NA	NA	NA	NA	NA	NA	NA	NA	NA	NA	NA	NA	NA
378	2025-04-24	13.2809	54.5067	well_formed	not_fresh	compact	hairs	brown	DNA25/1195	20.74	N/A	N/A	negative	N/A	negative	31.51	negative	N/A	N/A	N/A	Fox-Faeces	101	101	134	140	NA	NA	152	152	186	186	221	221	NA	NA	151	151	218	218	Female
379	2025-04-24	13.2809	54.5068	well_formed	not_fresh	compact	hairs	brown	DNA25/1196	25.09	N/A	N/A	negative	N/A	negative	36.14	negative	N/A	N/A	N/A	Fox-Faeces	101	101	NA	NA	NA	NA	152	152	192	192	NA	NA	NA	NA	151	151	218	218	Female
380	2025-04-24	13.2794	54.5092	well_formed	not_fresh	compact	hairs	brown	DNA25/1197	N/A	N/A	N/A	negative	N/A	negative	N/A	NA	N/A	N/A	N/A	Unknown	NA	NA	NA	NA	NA	NA	NA	NA	NA	NA	NA	NA	NA	NA	NA	NA	NA	NA	NA
381	2025-04-24	13.2703	54.5126	well_formed	fresh	compact	hairs	brown	DNA25/1198	29.19	N/A	N/A	negative	N/A	negative	30.92	negative	N/A	N/A	N/A	Fox-Faeces	NA	NA	NA	NA	NA	NA	NA	NA	NA	NA	NA	NA	NA	NA	NA	NA	NA	NA	NA

## Sheet: Legend Table S3
Parameter	Explanation
Sample_ID	Sample identification
Sampling_date	Sample date
X_coord	X coordinate of sampling
Y_coord	Y coordinate of sampling
Amorphous	Armorphous or partial amorphous appearance of sample (1=yes; 0=no)
Freshness	Samples appears fresh (1=yes; 0=no)
Consistency	Consistency of sample (1=compact; 0=disintegrated)
Content	Visible contents of sample
Color	Colour or dominating colour of sample
ID_DNA	DNA sample identification
Triplex-I_Fox	Ct value in the fox-specific real-time PCR to identify fox faeces
Triplex-I_RaccoonDog	Ct value in the fox-specific real-time PCR to identify raccoon dog faeces
Triplex-I_Em	Ct value in the E. multilocularis-specific part of the triplex real-time PCR-I
Triplex-I Em_I_Result	Result in the E. multilocularis-specific part of the triplex real-time PCR-I
Duplex_Em	Ct value in the E. multilocularis-specific part of the duplex real-time PCR
Em_II_Result	Result in the E. multilocularis-specific part of the duplex real-time PCR
Duplex_IC2	Ct value in the IC2-specific part of the duplex real-time PCR (internal control)
Final_Em	Final result in the E. multilocularis-specific realtime PCR results
Triplex-II_Dog	Ct value in the fox-specific real-time PCR to identify domestic dog faeces
Triplex-II_Cat	Ct value in the fox-specific real-time PCR to identify domestic cat faeces
Triplex-II_Raccoon	Ct value in the fox-specific real-time PCR to identify raccoon faces
Species	Species from which environmenta faecal sample originated
AHT121_FAM-1	AHT121-Allele 1 microsatellite typing
AHT121_FAM-2	AHT121-Allele 2 microsatellite typing
AHT137_FAM-1	AHT137-Allele 1 microsatellite typing
AHT137_FAM-2	AHT137-Allele 2 microsatellite typing
INU055_FAM-1	INU055-Allele 1 microsatellite typing
INU055_FAM-2	INU055-Allele 2 microsatellite typing
ANTh171-1	ANTh171-Allele 1 microsatellite typing
ANTh171-2	ANTh171-Allele 2 microsatellite typing
REN169018_HEX-1	REN169018-Allele 1 microsatellite typing
REN169018_HEX-2	REN169018-Allele 2 microsatellite typing
FH2848_HEX-1	FH2848-Allele 1 microsatellite typing
FH2848_HEX-2	FH2848-Allele 2 microsatellite typing
CPH11_ATTO550-1	CPH11-Allele 1 microsatellite typing
CPH11_ATTO550-2	CPH11-Allele 2 microsatellite typing
CH4.140_ATTO550-1	CH4.140-Allele 1 microsatellite typing
CH4.140_ATTO550-2	CH4.140-Allele 2 microsatellite typing
K9-AMELO-1	K9-Allele 1 microsatellite typing
K9-AMELO-2	K9-Allele 2 microsatellite typing
Sex	Result in species identification
N/A	No amplification
NA	Not analysed
